# Supplementary material for: GIRK2 potassium channels expressed by the AgRP neurons decrease adiposity and body weight in mice
Source: PLoS Biol. 2023 Aug 18;21(8):e3002252. doi: 10.1371/journal.pbio.3002252 (PMC10468093; doi:10.1371/journal.pbio.3002252)
Supplement: S1 Data — Each tab includes data for individual panels of Figs 1 and S1 and S2. (XLSX) [file pbio.3002252.s011.xlsx]

## Sheet: Fig 1D
injected current (pA)	voltage (mV)
	control	tertiapin-Q (300nM)
-25	-98	-101
-20	-94	-91
-15	-88	-82
-10	-83	-77
-5	-75	-72
0	-67	-61

## Sheet: Fig 1E
RMP (mV)
control	tertiapin-Q (300nM)
-59.5	-55.8
-67	-56.7
-37.9	-37
-43.6	-43.1
-38.4	-40.3
-41.8	-41.3
-57.6	-51.7
-45.2	-41.4
-52.4	-47.3
-39.9	-39.2
-41.6	-39.8

## Sheet: Fig 1F
input resistance (GΩ)
control	tertiapin-Q (300nM)
1.93	2.06
1.3	1.5
3.41	3.59
1.95	2.04
2.19	2.12
3.61	3.84
4.1	4.4
2.48	2.96
2.63	3.3
2.72	3.07
3.9	4.4

## Sheet: Fig 1G
RMP (mV)
control	tertiapin-Q (100nM)
-41	-38
-44.4	-45.5
-38.7	-37.2
-40.8	-36.1
-39.8	-35.4
-40.3	-42.2
-40.3	-40.4
-44.6	-43.9
-45.8	-44.9
-40.1	-39.2
-37.7	-36.7

## Sheet: Fig 1H
RMP (mV)
control	tertiapin-Q (500nM)
-47	-45.9
-51.8	-45.6
-45.1	-42.1
-46.5	-39.8
-37.7	-38.5
-45.2	-47
-39.9	-39.1
-41.1	-41.6
-44.1	-40.8
-37.8	-34
-38.2	-36.5
-41.7	-37.2
-40.9	-37.9

## Sheet: Fig 1I
concentration of tertiapin-Q (nM)	depoarlzed (%)	no response (%)	sum (%)
100	27.3	72.7	100
300	45.5	54.5	100
500	54	46	100

## Sheet: Fig 1J
Change of membrane potential by K+ channel blockers
tertiapin-Q (300nM)	linopirdine+XE991	PK-THPP	spadin	tolbutamide
3.7	3	1.7	-1.2	0.7
10.3	0.5	0.4	-0.2	0.1
0.9	1.2	1.1	-1.1	0.1
0.5	5	1.8	-0.5	-0.2
-1.9	0.4	-1.8	-1.3	1.4
0.5	1.4	1.3	-1.5	0
5.9	-1	1.3	-0.2	-0.3
3.8	-0.9	1.3	0.4	1.5
5.1	1.4	-1.3	1.3	-1
0.7	0.4	-1.2	-0.3	1.7
1.8	-0.3	-1.2	-0.2	-0.6
	-1	0.7	0.5	1.2
			-1.4	1.7

## Sheet: S1A Fig
AP frequency (Hz)
Depolarized	No Response
2.22	1.21
1.73	5.42
4.46	5.74
0	6.15
0	1.08
0.06	3.77
1.17	4.9
0	2.62
0.11	2.86
2.52	3.93
1.13	5.21
1.71	2.34
3.17	3.23
5.16	1.38
5.26	3.95
	3.15
	4.86
	3.92
	3.16
	1.66

## Sheet: S1B Fig
RMP (mV)
Depolarized	No Response
-41	-44.4
-40.8	-38.7
-39.8	-40.3
-59.5	-40.3
-67	-44.6
-57.6	-45.8
-45.2	-40.1
-52.4	-37.7
-51.8	-37.9
-45.1	-43.6
-46.5	-38.4
-44.1	-41.8
-37.8	-39.9
-41.7	-41.6
-40.9	-47
	-37.7
	-45.2
	-39.9
	-41.1
	-38.2

## Sheet: S1C Fig
input resistance (GΩ)
Depolarized	No Response
3.16	3.36
1.47	2.96
1.23	2.38
1.93	2.34
1.3	4.84
4.1	3.38
2.48	2.31
2.63	2.4
2.17	3.41
3.56	1.95
2.78	2.19
1.5	3.61
2.68	2.72
2.81	3.9
2.07	3.9
	1.21
	3.27
	2.53
	2.39
	2.68

[truncated: 5 more sheets: S1D Fig, S2E Fig, S2F Fig, S2G Fig, S2H Fig]
