# Supplementary material for: GIRK2 potassium channels expressed by the AgRP neurons decrease adiposity and body weight in mice
Source: PLoS Biol. 2023 Aug 18;21(8):e3002252. doi: 10.1371/journal.pbio.3002252 (PMC10468093; doi:10.1371/journal.pbio.3002252)
Supplement: S2 Data — Each tab includes data for individual panels of Figs 2 and S3. (XLSX) [file pbio.3002252.s012.xlsx]

## Sheet: Fig 2C
	#1	#2	#3
# of Agrp (+) neurons	1686	1659	1804

## Sheet: S3A Fig
bregma	% Girk1 (+) Agrp (+) cells			% Girk2 (+) Agrp (+) cells			% Girk1 (+) Girk2 (+) Agrp (+) cells
-1.58	12.2	21.01	7.98	50.61	56.52	50.92	7.32	13.77	4.29
-1.62	19.63	13.33	20.74	53.27	51.11	57.04	7.48	8.89	14.07
-1.66	33.09	25.93	12.84	59.56	56.3	60.14	22.06	12.59	8.78
-1.7	20.31	14.75	12.42	52.34	58.2	41.83	9.38	11.48	6.54
-1.74	17.31	9.77	10.34	64.74	61.65	48.28	9.62	6.77	4.6
-1.78	21.19	11.24	25.35	50.99	53.37	66.9	11.26	7.87	18.31
-1.82	15.56	18.18	16.67	56.3	62.03	51.72	10.37	13.9	11.49
-1.86	20.38	13.19	15.73	43.31	37.5	55.62	8.92	9.03	8.99
-1.9	12.93	16.67	18.71	39.66	52.63	53.22	5.17	7.89	9.94
-1.94	27.27	15.53	17.33	61.69	59.01	70	16.23	12.42	8
-1.98	21.69	13.27	15.79	58.43	61.95	65.79	16.87	7.96	12.28
-2.02	18.1	8.08	10.78	62.07	68.69	56.86	11.21	5.05	6.862

## Sheet: S3B Fig
bregma	% Girk1 (+) Agrp (+) cells			% Girk3 (+) Agrp (+) cells			% Girk1 (+) Girk3 (+) Agrp (+) cells
-1.58	9.8	17.07	25.49	25.49	45.12	41.18	0	9.76	13.07
-1.62	12.63	11.43	11.22	12.63	23.81	34.69	2.11	1.9	6.12
-1.66	39.22	13.46	22.41	50.98	26.92	31.9	17.65	3.85	8.62
-1.7	23.89	11	20.17	35.4	41	47.9	11.5	7	14.29
-1.74	11.38	28.04	17.76	24.39	35.51	37.38	5.69	14.95	9.35
-1.78	8.57	9.82	13.27	15.71	25	32.65	2.14	0.89	4.08
-1.82	30.89	7.55	18.7	39.84	33.96	29.27	14.63	2.83	7.32
-1.86	15.79	16.94	14.81	42.86	29.03	30.37	8.27	6.45	6.67
-1.9	28.21	21.88	22.07	50	43.75	29.66	14.1	10.16	8.28
-1.94	23.26	16.36	13.27	27.91	37.27	38.94	6.4	8.18	5.31
-1.98	21.74	10.71	18.07	36.96	23.57	36.75	9.42	3.57	9.04
-2.02	14.4	13.68	22.02	55.2	35.9	32.74	8.8	5.13	8.93

## Sheet: S3C Fig
bregma	% Girk1 (+) Agrp (+) cells			% Girk4 (+) Agrp (+) cells			% Girk1 (+) Girk4 (+) Agrp (+) cells
-1.58	12.28	14.63	16.08	31.58	34.96	31.47	3.51	7.32	6.99
-1.62	6.42	20.41	17.21	21.1	45.92	36.89	2.75	13.27	10.66
-1.66	12.82	14.13	15.11	31.62	43.48	33.09	6.84	10.87	6.47
-1.7	11.3	13.58	20.18	19.13	24.69	34.86	3.48	4.94	12.84
-1.74	14.96	21.15	20.35	23.62	33.65	30.97	8.66	9.62	10.62
-1.78	25.4	14.43	16.52	42.06	29.9	26.09	15.08	11.34	6.09
-1.82	19.44	20.35	15.83	28.7	29.2	34.17	8.33	13.27	9.17
-1.86	13.27	10.91	18.7	24.78	26.36	35.77	5.31	3.64	8.94
-1.9	15.75	19.12	11.84	25.2	33.09	22.37	7.87	9.56	5.26
-1.94	22.44	13.68	12.18	30.13	34.19	23.72	12.82	8.55	3.85
-1.98	24.09	14.91	13.99	38.69	22.81	27.97	16.79	6.14	6.29
-2.02	23.38	6.67	15.84	25.97	20	23.76	9.09	0	4.95

## Sheet: S3D Fig
bregma	% Girk2 (+) Agrp (+) cells			% Girk3 (+) Agrp (+) cells			% Girk2 (+) Girk3 (+) Agrp (+) cells
-1.58	63.45	45.12	49.15	40.69	14.63	19.49	27.59	9.76	12.71
-1.62	53.85	44.92	53.45	26.15	23.73	16.38	17.69	16.95	8.62
-1.66	45.6	24.3	45.28	20.8	22.43	18.87	14.4	7.48	11.32
-1.7	58.27	59.77	65.45	32.28	35.63	39.09	22.83	25.29	29.09
-1.74	51.8	46.79	48	41.01	23.85	27	25.9	11.93	18
-1.78	50.75	39.78	59.82	26.87	15.05	16.96	17.16	7.53	12.5
-1.82	49.57	60.87	42.61	28.21	35.65	11.3	15.38	22.61	6.96
-1.86	54.55	45.24	38.46	43.18	26.19	29.23	25.76	15.08	12.31
-1.9	42.55	63.25	50.68	37.59	36.75	22.6	21.28	24.7	15.75
-1.94	54.31	60.94	49.33	36.21	50	31.33	24.14	32.03	18.67
-1.98	54.23	58.65	46.94	34.51	36.84	27.89	24.65	23.31	16.33
-2.02	51.02	56.69	47.15	30.61	42.52	28.46	19.73	25.98	18.7
