# Supplementary material for: GIRK2 potassium channels expressed by the AgRP neurons decrease adiposity and body weight in mice
Source: PLoS Biol. 2023 Aug 18;21(8):e3002252. doi: 10.1371/journal.pbio.3002252 (PMC10468093; doi:10.1371/journal.pbio.3002252)
Supplement: S3 Data — Each tab includes data for individual panels of Figs 3 and S4–S6. (XLSX) [file pbio.3002252.s013.xlsx]

## Sheet: Fig 3B
RMP (mV)
NPYG2WT	NPYG2KO
-61.4	-37
-53.2	-43.6
-54.7	-44.7
-45.5	-38.7
-44.7	-40.5
-46.1	-43.6
-50.4	-41.3
-37.2	-56.3
-47.1	-44
-41.8	-47.3
-67.4	-43.9
-54.7	-41.1
-41.2	-45.2
-45.9	-43.9
-45.6	-60.8
-40.2	-40.3
-45.6	-42
-41.5	-45
-40.6	-44.7
-47.8	-45
-45.7	-46.6
-46.2	-52.6
-44.1	-45.9
-43.6	-42
-48.8	-38.4
-49.2	-40.2
-49.8	-48
-44.3	-43.3
-42.3	-43.8
-53.5	-42.6
-57.1	-44.1
-52.6	-55.7
-44.9	-47.5
-39.2	-44.2
-38.7	-45.2
-67.2	-41.2
-61.6	-44.4
-73	-43.3
-49.3	-39
-49.1	-40.5
-53.5	-46.2
-46.5
-43.9
-43.7
-48.8
-41.2
-42.4
-37.8
-50.7
-42.6
-62.5
-61.4
-45.5
-47.4
-40.9
-45.1
-45.1
-43.2
-42.2
-45.3
-53.6
-44.6
-41.5
-41.2

## Sheet: Fig 3C
input resistance (GΩ)
NPYG2WT	NPYG2KO
2.56	2.3
3.78	2.36
4.53	2.11
2.05	3.13
2.43	4.58
3.4	2.73
3.01	3.47
1.28	4.14
4.49	3.35
2.6	3.75
3	2.37
2.08	3.3
1.59	2.81
3.51	2.9
1.46	1.4
1.89	2.79
4.07	2.6
2.94	2.43
2.52	2.77
1.58	2.5
2.39	1.94
2.05	2.24
1.65	4.34
1.4	2.04
2.35	2.61
2.68	2.48
1.35	4.3
2.58	3.17
2.24	2.91
0.9	3.34
1.88	2.47
2.21	1.93
1.15	2.63
1.15	2.63
1.99	2.11
2.93	3.27
2.1	2.56
0.99	1.77
1.81	2.09
1.65	1.95
1.45	3.28
2.74
1.7
3.57
2.31
1.44
2.56
2.1
3.2
1.62
2.98
2.92
2.3
4.28
2.36
4.38
2.69
1.61
1.74
1.2
2.32
2.72
1.3
2.43

## Sheet: Fig 3F
injected current (pA)	voltage (mV)
	control	baclofen
-50	-180	-174
-40	-149	-144
-30	-125	-123
-20	-99	-99
-10	-70	-78
0	-47	-60

## Sheet: Fig 3H
baclofen concentration	Change of membrane potential (mV)
	NPYG2WT	NPYG2KO
1 µM	-3.9	-13.2
	-0.2	-10.6
	-15.9	-13.2
	-21.4	-22.3
	-12.6	0.5
	-13.8	0
	-29.3	-0.1
	-17.3	-4.5
		-15
10 µM	-11.2	-15.7
	0.8	-25.1
	-11.4	-26.9
	-25.2	-28.4
	-26.5	-25.1
	-10.1	-21.9
	-15.4	-12
	-5.4	-12
	-13.2
	1.2
	-18.2
	-13
	-12.4
	-6.7
30 µM	-16	-9.4
	-8.5	-27.1
	-12.7	-31.9
	-26.1	-24
	-26	-15.7
	-21.4	-23.9
	-25.3	-35.6
	-25.2	-10.6
	-26.3	-9
	-12
	-9.7
	-19.4
100 µM	-15.2	-8.9
	-20.3	-34.3
	-8.7	-36.7
	-14	-17.8
	-14.4	-33.3
	-31.3	-28.5
	-24.5	-25.4
	-24.1	-35.3
	-27.2	-20.4
	-15.8
	-8.5
	-30.9
	-27.1
	-18.4

## Sheet: S4C Fig
I-120mV (pA)	I-60mV (pA)	I-120mV/I-60mV (rectification index)
-25.5	8	3.1875
-54.1	17.1	3.16374
-18.7	11.7	1.59829
-33.7	9.4	3.58511
-15	6	2.5
-28.6	10.3	2.7767
-14.6	6.2	2.35484
-9.2	4.9	1.87755
-28.5	11.4	2.5
-55.8	22	2.53636
-6.7	4.3	1.55814
-16.4	7.9	2.07595

## Sheet: S4F Fig
Normalized IBac (pA/pF)
NPYWT	NPYG2KO
1.53	1.27
1.38	1.77
3.9	0.76
0.93	1.3
3.03	1.03
1.59	1.25
1.88	0.66
1.32	2.85
0.14	0.83
1.15	1.97
1.65	1.3
1.29	2.63
1.06	1.85
1.32	0.53
1.77	1.19
0.99	2.84
1.31	1.56
1.01	1.46
0.53	1.96
0.7	0.89
1.16	0.57
2.08	0.95
0.94	1.32
1.42
1.31
0.94
2.31
0.35
1.88
0.83
1.34
0.79

## Sheet: S4G Fig
Normalized IBac (pA/pF)
NPYWT	NPYG2KO
2.85	0.97
0.56	2.7
1.05	1.61
1.68	3.12
1.5	1.45
1.55	1.31
1.94	1.01
2.16	2.03
1.02	1.36
3.21	3.78
1.91	1.89
0.84	1.42
3.1	1.91
1.21	0.77
0.81	1.36
1.8	1.22
1.37	2.02
1.24	5.58
1.18	2.13
1.86	1.43
1.36	0.57
1.49	1.38
0.8	1.63
2	1.46
1.26	2.35
1.47	1.09
1.29
1.39
2.76
1.39
2.45
3.3
0.97
0.5
1.02
0.63
1.38
3.1
1.29
1.07
1.98
2.56
3.16
2.29
1.86
1.92
1.08
3.37
5.19
1.35
1.17
2.05
5.46

## Sheet: S5A Fig
RMP (mV)
control	tertiapin-Q
-43.4	-44
-43.5	-43.1
-39.8	-41.3
-41.8	-40
-49.6	-45
-41.6	-42.3
-37.1	-37.3
-46.6	-46.5
-60.3	-59.1
-53	-53.9
-40.2	-41.1
-39.3	-38.3
-45.6	-45

## Sheet: S5B Fig
input resistance (GΩ)
control	tertiapin-Q
2.21	2.01
2.5	1.83
3.65	3.54
2.32	1.64
3.74	4.8
4.77	4.8
3.15	2.04
2.84	2.96
1.63	1.89
2.73	2.92
2.82	2.76
1.62	1.86
3.02	3.36

## Sheet: S5C Fig
Change of membrane potential (mV)
NPYWT	NPY2KO
3.7	-0.6
10.3	0.5
0.9	-1.5
0.5	1.8
-1.9	4.5
0.5	-0.7
5.9	-0.2
3.8	0.1
5.1	1.2
0.7	-0.9
1.8	-0.9
	1
	0.6

[truncated: 2 more sheets: S6B Fig, S6C Fig]
