# Supplementary material for: GIRK2 potassium channels expressed by the AgRP neurons decrease adiposity and body weight in mice
Source: PLoS Biol. 2023 Aug 18;21(8):e3002252. doi: 10.1371/journal.pbio.3002252 (PMC10468093; doi:10.1371/journal.pbio.3002252)
Supplement: S4 Data — Each tab includes data for individual panels of Figs 4 and S7 and S8. (XLSX) [file pbio.3002252.s014.xlsx]

## Sheet: Fig 4B
% Fos (+) tdTomato (+) cells
AgrptdTomato	AgrptdTomato/Girk1KO	AgrptdTomato/Girk2KO
51	67.9	79.3
48.9	69.9	62
56.5	59.1	80.7
68.7	61.6	64.7
49.6
61.5

## Sheet: S7C Fig
% Girk1 (+) Agrp (+) cells
GIRK1WT	GIRK1AgRP-KO
20.45	3.65
29.99	5.8
26.03	10.52

## Sheet: S7D Fig
% Girk2 (+) Agrp (+) cells
GIRK1WT	GIRK1AgRP-KO
52.25	49.1
37.87	41.72
48.61	51.82

## Sheet: S7G Fig
% Girk2 (+) Agrp (+) cells
GIRK2WT	GIRK2AgRP-KO
56.08	9.69
51.08	12.92
64.11	17.06

## Sheet: S7H Fig
% Girk1 (+) Agrp (+) cells
GIRK2WT	GIRK2AgRP-KO
21.96	26.67
36.43	32.27
37.74	18.28

## Sheet: S8C Fig
Normalized to GAPDH			Normalized to 18S
GIRK1WT	GIRK1AgRP-KO		GIRK1WT	GIRK1AgRP-KO
1.09	1.16		1	1.25
1	0.81		1.04	0.22
0.89	1.31		1.06	1.01
0.86	0.84		1.01	0.75
1.2	1.04		0.9	0.93
	1.06			1.16

## Sheet: S8F Fig
Normalized to GAPDH			Normalized to 18S
GIRK2WT	GIRK2AgRP-KO		GIRK2WT	GIRK2AgRP-KO
1.18	1.3		1.08	1
0.96	0.7		0.99	0.63
0.89	0.97		1.06	0.87
0.74	0.99		0.86	1.08
1.35	1.22		1.01	1.31
	1.12			0.3
