# Supplementary material for: GIRK2 potassium channels expressed by the AgRP neurons decrease adiposity and body weight in mice
Source: PLoS Biol. 2023 Aug 18;21(8):e3002252. doi: 10.1371/journal.pbio.3002252 (PMC10468093; doi:10.1371/journal.pbio.3002252)
Supplement: S5 Data — Each tab includes data for individual panels of Fig 5. (XLSX) [file pbio.3002252.s015.xlsx]

## Sheet: Fig 5A
	Body weight (g), GIRK2WT
Age (wk)	Mouse 1	Mouse 2	Mouse 3	Mouse 4	Mouse 5	Mouse 6	Mouse 7	Mouse 8	Mouse 9	Mouse 10	Mouse 11	Mouse 12	Mouse 13	Mouse 14
5	21.4	17.4	19.7	18.7	19.3	16.5	19.3	21	18.9	20.1	21.2	21	18.7	22
6	22.1	19.5	21.5	20.4	20.7	20.1	20.3	22.7	20.3	21.8	22	22.1	19.8	23.5
7	22.7	20.5	22.7	20.8	21.8	22.1	21.8	24.2	21.7	22.6	23.3	24.1	20.7	24.6
8	23	22.1	23.5	22.1	23.5	23.6	22.1	25.2	22.9	23.2	23.8	25.3	23.3	26.1
9	24.4	22.8	25.4	23.6	24.7	25	22.8	25.5	23.9	24	24.5	26.3	23.8	26.8
10	25	23.9	26.5	24.3	25.7	26.4	23.7	26.8	24.9	24.6	24.9	26.5	24.3	26.9
11	25.8	24.2	26.2	25	26.1	27.6	24.6	27.1	25.6	24.4	25	26.6	25.4	27.4
12	26.6	24.7	27.5	25.8	27.4	27.5	24.4	27.8	25.8	24.8	25.6	28.3	25.7	28.3
13	27.6	24.8	27.6	26	27.4	28.6	25.3	28.6	26.4	25.6	26.1	28.7	25.9	28.8
14	27.5	26	28.2	26.2	27.9	29	26	29.2	26.8	26.1	26.7	30.3	27.4	28.4
15	28.2	26.3	28.3	27.2	27.9	29.4	26.6	28.8	27.5	26.4	26.7	29.9	27.3	27.9
16	28.5	26.8	29	28.2	28.6	29.7	26.5	29.5	28.6	26.6	27.7	30.8	27.5	28.3
17	29	26.4	29.7	27.9	29.4	30	27	29.4	29.4	26.9	28.3	31.3	27.8	28
18	30	26.3	29.3	28.3	29.9	30.9	27.1	29.7	30.3	27.5	28.9	32	27.9	27.1
	Body weight (g), GIRK2AgRP-KO
Age (wk)	Mouse 15	Mouse 16	Mouse 17	Mouse 18	Mouse 19	Mouse 20	Mouse 21	Mouse 22	Mouse 23	Mouse 24	Mouse 25	Mouse 26	Mouse 27	Mouse 28	Mouse 29	Mouse 30
5	20.7	17.7	21.3	20.2	19.2	17.8	16.8	19.4	20.6	17.7	20.9	20.6	20.6	21.9	20.6	20
6	21.1	20.5	22.8	22.6	21.5	20.6	19.9	21	22.1	19.2	22.5	22.9	22.7	22.9	22	22.9
7	22.5	21.9	23.7	23.4	22.1	21.8	21.1	22.3	24.6	21.1	23	23.8	25	23.1	24.6	24.4
8	23.1	23.4	25	24.7	23.3	22.4	22.6	23	26.2	22.9	24.1	25.1	25.5	25	25.7	25.6
9	24.1	23.9	26	26	24.4	23.9	23.7	23.3	27.3	24	25.6	25.6	25.9	25.6	26.1	26.3
10	24.9	25.1	26.4	26.7	25.9	24.7	24.7	24.6	28.5	25.3	26.7	25.6	26.5	26.4	26.5	26.5
11	25.6	26.3	27	27.5	26.7	25.4	25.6	25.5	29.3	25.4	26.7	26.5	26.6	26.8	27	27.4
12	27.1	26.9	28.7	28	28.8	25.9	26	25.9	30.5	26.5	27.6	26.9	27.3	28	28.5	27.7
13	28.2	27.2	29.6	28.7	29.8	26	26.3	26.8	31.5	27.3	28.2	27.5	28.1	28.8	28.2	27.9
14	29.5	27.4	30.3	29.1	30.5	26.3	26.6	26.9	32.1	28.2	28.5	27.8	28.4	28.9	29.2	27.9
15	30.9	27.5	31.4	29.7	30.8	26.5	26.8	26.6	33	28.4	28.7	28.8	29.5	29.5	28.7	29.1
16	32	28.4	31.7	30.4	32	27.2	27.3	27.6	34.4	29.9	29.6	29.4	29.6	30.5	29.9	29.6
17	33	28.5	32.2	30.6	33.6	27.6	27.7	27.7	35.2	29.9	30.2	30	30	30.3	30.2	29.7
18	34	28.8	33.2	31.3	33.8	28.4	28	28.2	37.7	30.9	30.7	30.5	30.6	30.6	30.5	29.7

## Sheet: Fig 5B
at 20 weeks of age	GIRK2WT
Fat mass (g)	Mouse 1	Mouse 2	Mouse 3	Mouse 4	Mouse 5	Mouse 6	Mouse 7	Mouse 8	Mouse 9	Mouse 10	Mouse 11	Mouse 12	Mouse 13	Mouse 14
	3.78777	2.52424	4.3933	3.97976	5.56328	4.34711	3.06384	3.62929	4.85934	3.19787	4.14459	7.20678	4.1643	2.9931
at 20 weeks of age	GIRK2AgRP-KO
Fat mass (g)	Mouse 15	Mouse 16	Mouse 17	Mouse 18	Mouse 19	Mouse 20	Mouse 21	Mouse 22	Mouse 23	Mouse 24	Mouse 25	Mouse 26	Mouse 27	Mouse 28	Mouse 29	Mouse 30
	7.68986	3.49739	6.64732	5.94238	7.43182	4.01119	3.98706	3.69722	6.78263	4.30835	4.6002	5.76023	4.72916	5.61505	4.81172	6.20067

## Sheet: Fig 5C
at 20 weeks of age	GIRK2WT
Lean mass (g)	Mouse 1	Mouse 2	Mouse 3	Mouse 4	Mouse 5	Mouse 6	Mouse 7	Mouse 8	Mouse 9	Mouse 10	Mouse 11	Mouse 12	Mouse 13	Mouse 14
	21.8703	21.3317	22.9986	22.0513	21.0786	22.1297	21.1078	21.9522	21.3481	21.7617	22.5883	21.9437	18.2536	20.4344
at 20 weeks of age	GIRK2AgRP-KO
Lean mass (g)	Mouse 15	Mouse 16	Mouse 17	Mouse 18	Mouse 19	Mouse 20	Mouse 21	Mouse 22	Mouse 23	Mouse 24	Mouse 25	Mouse 26	Mouse 27	Mouse 28	Mouse 29	Mouse 30
	22.7379	21.3537	24.4582	23.8402	21.9461	20.0931	20.0469	21.6883	24.6261	22.4355	21.5582	22.749	22.3587	21.451	20.9427	20.0636

## Sheet: Fig 5D
at 20 weeks of age	GIRK2WT
Body fluids (g)	Mouse 1	Mouse 2	Mouse 3	Mouse 4	Mouse 5	Mouse 6	Mouse 7	Mouse 8	Mouse 9	Mouse 10	Mouse 11	Mouse 12	Mouse 13	Mouse 14
	1.9444	2.09885	2.27966	2.21556	2.40124	2.13027	1.80787	1.98732	2.13826	1.94756	2.14574	2.14029	1.58889	1.94862
at 20 weeks of age	GIRK2AgRP-KO
Body fluids (g)	Mouse 15	Mouse 16	Mouse 17	Mouse 18	Mouse 19	Mouse 20	Mouse 21	Mouse 22	Mouse 23	Mouse 24	Mouse 25	Mouse 26	Mouse 27	Mouse 28	Mouse 29	Mouse 30
	3.08293	1.95469	2.7843	2.51666	2.7343	1.88918	1.6694	1.9272	2.85211	2.2831	2.04103	2.46991	2.22778	2.01861	1.91018	1.82938

## Sheet: Fig 5F
	Cumulative food intake (g), GIRK2WT
Age (wk)	Mouse 1	Mouse 2	Mouse 3	Mouse 4	Mouse 5	Mouse 6	Mouse 7	Mouse 8	Mouse 9	Mouse 10	Mouse 11	Mouse 12	Mouse 13	Mouse 14
5	16.2	26.6	30.1	26.5	31.6	26.8	33.8	34.7	29.1	54	30.5	27.6	29.3	29.9
6	51.4	54.9	60.8	48.7	58.3	56.1	59.4	65.9	58.8	84.9	61.3	55.7	60.7	59.7
7	83.8	79.8	89.3	69.9	87.3	84.4	89.2	93.9	85.8	112.6	95.8	82.7	92	90.9
8	117.3	108	120.3	96.5	117.2	116	119	126.6	116.6	134.5	118.1	110.1	124.5	118.9
9	144.9	135.3	153.9	120.5	139.3	144.7	148.5	153.8	141.5	161.3	148.5	138.5	166.1	148.1
10	182.8	161.4	185.1	144.4	170.3	177.4	178	188.2	172.4	187.7	178	165.9	210	177.6
11	215.6	184.1	214.7	170	198.2	201.3	208.3	219	201.3	217.6	206.5	192.9	248.3	213
12	256	215.7	242.7	196.2	224.3	231	237.7	242.6	222.8	244.2	241.9	268.1	284.6	249.9
13	286.5	248.8	271.9	220.8	253.2	264	265.8	266.9	245.4	273.8	270.3	301.8	322.4	288.8
14	318.6	271.3	302.4	249.7	282.5	299	293.4	299	276	299.5	297.2	324.7	359.1	320.7
15	351.8	304.8	335.2	273.9	319	330.6	324.4	340.7	312.3	321.8	334.7	356.8	398.7	360.7
16	383.2	328	361.2	299	347.8	361.6	357	363.3	337.8	350	363.5	381.3	429.4	384.6
17	416.4	357.6	391.9	327.8	375.7	398.7	387.4	391.4	368.7	374.7	397.5	407	462.3	409.2
18	451.3	384	419.7	355.9	411.5	425.7	416.7	420.6	397.9	401.5	429.6	438.8	500.2	444.8
	Cumulative food intake (g), GIRK2AgRP-KO
Age (wk)	Mouse 15	Mouse 16	Mouse 17	Mouse 18	Mouse 19	Mouse 20	Mouse 21	Mouse 22	Mouse 23	Mouse 24	Mouse 25	Mouse 26	Mouse 27	Mouse 28	Mouse 29	Mouse 30
5	15.1	22.7	26.6	28.1	33.2	24.15	24.15	36.9	34.3	29.8	32.4	53.7	27.3	29.8	29.3	28.3
6	47.9	48.95	53.2	53.6	60.6	49.3	49.3	64.3	65.9	57.2	63.1	82.5	58.2	59.6	59.5	58.3
7	79.8	72.6	84.1	76.8	89.8	75	75	95.6	97.5	86.3	92.3	110.2	93.8	90.3	89.1	86.1
8	112.1	97.9	112.5	105.2	122.1	99.05	99.05	128.2	138.5	118.5	127.4	134.2	118.2	120.6	115.1	114.7
9	140.6	123.6	143.3	131.4	145	121.65	121.65	159.4	169.8	145.1	155.8	163.5	151.3	152.1	144.9	143.5
10	182.8	149.9	173.1	156.3	179.1	148.75	148.75	190.2	211.2	178.6	189.6	193.5	182.2	186.8	173.3	174.1
11	219.3	171.85	201.9	188	210.6	170.95	170.95	221.5	249.7	209.8	221.9	224.6	216.5	230.1	202.1	203.1
12	262.2	204.2	230	219.7	240.5	195.1	195.1	250.4	279.2	235.4	248.1	255.4	259.7	269.9	231.3	230.5
13	296.7	236.2	258.5	246.5	271.6	217.9	217.9	283.5	310.7	261.1	273.4	288.6	296.9	308.5	263.8	258.3
14	332.9	260.05	290.8	276.6	302.9	242.65	242.65	311.2	355	295.4	309.1	320.8	329.5	337.1	287.1	288.2
15	370.5	292.8	323.8	301.1	338.5	265.7	265.7	343.1	403.4	334.6	350	345.5	367.7	379.6	321.8	321.5
16	403.7	317.45	354.3	329.1	369	290	290	373.7	431.7	359.8	371.4	379.1	394	405.4	345.6	347.8
17	441.4	347.05	388.4	358.8	395.8	319.05	319.05	402.7	469	389.4	403.2	406.2	431	438.3	370.4	382.2
18	475.2	376.6	417.7	386.7	431.9	340.2	340.2	432.6	507	420.4	434.5	436.9	469.3	478.1	400.5	420.1

## Sheet: Fig 5G
time after refeeding (hr)	food intake (g), GIRK2WT
	Mouse 7	Mouse 8	Mouse 9	Mouse 10	Mouse 11	Mouse 12	Mouse 13	Mouse 14
1	1	0.3	0.5	0.7	0.7	0.9	0.5	0.8
2	1.1	0.4	0.9	0.8	0.8	1	0.5	1
4	1.1	0.6	1	1	1	1.2	0.6	1.1
6	1.3	0.9	1	1.2	1.1	1.7	0.7	1.6
24	3.5	3.3	3.6	3.3	3.5	4	3.3	4.3
time after refeeding (hr)	food intake (g), GIRK2AgRP-KO
	Mouse 8	Mouse 9	Mouse 10	Mouse 11	Mouse 12	Mouse 13	Mouse 14	Mouse 15	Mouse 16
1	1.2	0.9	0.7	0.9	0.8	0.4	0.8	0.5	0.8
2	1.2	0.9	0.7	0.9	0.8	0.5	0.9	0.6	0.9
4	1.3	1.1	0.9	1.3	1.1	0.7	0.9	0.9	1.2
6	1.7	1.4	1.1	1.5	1.4	0.8	1.2	0.9	1.7
24	3.5	3.6	3.8	4.1	3.4	3.5	3.6	3.3	3.3
