# Supplementary material for: GIRK2 potassium channels expressed by the AgRP neurons decrease adiposity and body weight in mice
Source: PLoS Biol. 2023 Aug 18;21(8):e3002252. doi: 10.1371/journal.pbio.3002252 (PMC10468093; doi:10.1371/journal.pbio.3002252)
Supplement: S6 Data — Each tab includes data for individual panels of Figs 6 and S9. (XLSX) [file pbio.3002252.s016.xlsx]

## Sheet: Fig 6A (left)
GIRK2WT	time	VO2 (L/hr/kg)																	Mean values of VO2 (L/hr/kg)
		Mouse 1	Mouse 2	Mouse 3	Mouse 4	Mouse 5	Mouse 6	Mouse 7	Mouse 8	Mouse 9	Mouse 10	Mouse 11	Mouse 12	Mouse 13	Mouse 14				Dark cycle		Light cycle
Dark	19:00~20:00	2.59614	3.53457	3.23908	3.30305	2.9645	3.47217	3.7942	4.24325	3.62675	3.2485	2.99938	3.29225	3.87944	4.0225				GIRK2WT	GIRK2AgRP-KO	GIRK2WT	GIRK2AgRP-KO
	20:00~21:00	3.38987	3.1455	3.05725	3.1728	2.7785	3.551	4.12525	4.0328	3.6336	3.817	3.48356	3.36422	3.99175	4.00778				3.06	2.74	2.42	2.38
	21:00~22:00	3.53029	3.77557	2.91917	2.8703	3.2325	3.70867	3.9076	4.135	3.6098	3.35	3.1495	3.51238	4.102	3.90175				3.4	2.36	2.66	1.86
	22:00~23:00	3.50888	3.96225	3.2965	3.14345	2.946	3.68817	3.5066	3.385	3.79475	3.273	2.65856	3.20289	4.07522	3.62167				3.08	2.62	2.27	2.11
	23:00~24:00	3.30429	3.474	3.65842	2.83375	2.57383	3.6585	3.04375	3.4768	3.5526	3.19122	2.90362	2.97422	3.66363	3.86463				3.02	2.95	2.49	2.49
	24:00~01:00	2.72313	3.4535	3.23275	2.87065	2.84717	3.2605	3.0608	3.9518	3.26025	3.633	3.08033	2.63463	2.91756	4.02044				2.75	2.64	2.23	2.21
	01:00~02:00	3.38171	3.42529	3.02408	2.9239	2.34533	3.541	2.8215	3.54625	3.0372	2.77322	3.01578	3.028	2.95438	3.48267				3.31	3.48	2.5	2.59
	02:00~03:00	2.9645	3.12312	3.06233	3.3963	3.03633	2.79133	3.2058	3.4916	3.108	3.05187	2.62913	2.76425	2.913	3.7085				3.26	3.43	2.69	2.74
	03:00~04:00	2.71343	2.97143	2.72483	2.85455	2.48667	2.93017	2.6858	3.3035	2.9535	2.70289	2.61089	2.69533	3.37425	3.44522				3.66	3.3	3.02	2.43
	04:00~05:00	2.75913	3.47825	2.87942	2.80665	2.61983	2.96633	2.98725	3.5062	2.9308	3.06289	2.679	2.95887	2.67611	3.37325				3.4	2.98	2.71	2.39
	05:00~06:00	2.435	3.18586	2.79275	2.9109	2.3195	2.99767	2.7024	3.4334	3.4034	3.23225	2.66022	2.93889	2.97611	3.50344				3.2	3.35	2.58	2.99
	06:00~07:00	3.39962	3.28187	3.03367	3.1132	2.89533	3.1165	3.3054	3.4145	3.832	3.11511	3.0145	2.93933	3.199	3.78187				2.91	3.47	2.46	2.63
	Mean	3.05883	3.40093	3.07669	3.01662	2.75379	3.30683	3.2622	3.66001	3.39522	3.20425	2.90704	3.02544	3.39354	3.72781				3.03	3	2.48	2.38
Light	07:00~08:00	2.83686	2.82214	2.52	2.4946	2.51067	2.99467	3.08625	3.2384	3.1384	2.72675	2.57167	2.37763	2.36144	3.25711				3.39	2.81	2.4	2.18
	08:00~09:00	2.55675	2.56	2.26808	2.4369	2.40767	2.511	2.5788	3.0365	2.76525	2.56344	2.96833	2.283	2.7525	2.88711				3.73	2.87	3.01	2.42
	09:00~10:00	2.45414	2.65243	2.24442	2.60155	2.09417	2.435	2.64725	2.791	2.6742	2.61463	2.301	2.508	2.12789	3.16038					3.19		2.48
	10:00~11:00	2.36075	2.32275	2.22858	2.35655	2.307	2.52217	2.404	3.2116	2.6776	2.57067	2.42656	2.55133	2.24388	2.88156					2.53		1.85
	11:00~12:00	2.45343	2.70229	2.1875	2.556	2.265	2.10667	2.9622	2.98325	2.688	2.43944	2.18662	2.67	2.64056	3.21312
	12:00~13:00	2.27312	2.44888	2.21042	2.5804	1.88733	2.7485	2.5385	2.9218	2.63	2.47012	2.45678	2.42311	2.16122	2.88389
	13:00~14:00	2.12157	2.69429	2.00442	2.1994	2.228	2.398	2.819	2.9782	2.65525	2.847	2.33087	2.43556	2.29413	2.87962
	14:00~15:00	2.72587	2.66463	2.09533	2.617	2.09	2.4025	2.24375	3.1205	2.5594	2.32662	2.26844	2.41213	2.29511	3.007
	15:00~16:00	2.00743	2.58057	2.64958	2.2885	1.9875	2.466	2.4952	2.812	2.5884	2.66167	2.76378	2.42356	2.318	2.87033
	16:00~17:00	2.37412	2.75775	2.1085	2.72045	2.56017	2.26417	2.6946	2.8525	2.476	2.33775	2.44588	2.58688	2.08344	3.01425
	17:00~18:00	2.35557	3.08786	2.12742	2.37925	2.21067	2.684	2.70625	3.1126	2.568	2.66833	2.28378	2.471	3.00275	2.91344
	18:00~19:00	2.562	2.64375	2.60092	2.64745	2.21667	2.481	3.1298	3.232	3.1074	2.77633	2.52013	2.6485	2.57878	3.14575
	Mean	2.42347	2.66144	2.27043	2.48984	2.2304	2.50114	2.69213	3.0242	2.71066	2.58356	2.46032	2.48256	2.40497	3.00946
GIRK2AgRP-KO	time	VO2 (L/hr/kg)
		Mouse 15	Mouse 16	Mouse 17	Mouse 18	Mouse 19	Mouse 20	Mouse 21	Mouse 22	Mouse 23	Mouse 24	Mouse 25	Mouse 26	Mouse 27	Mouse 28	Mouse 29	Mouse 30
Dark	19:00~20:00	3.02657	2.67925	3.06225	3.0564	3.06183	3.65333	3.73867	3.4816	3.1432	3.8406	3.48375	3.3015	3.14422	3.24825	3.22367	2.59689
	20:00~21:00	3.07963	2.772	3.15717	2.93355	2.58283	3.85717	3.442	4.011	3.33175	3.47375	3.8262	3.394	3.02811	2.80911	3.55711	2.896
	21:00~22:00	2.404	2.37237	2.98975	2.7275	2.47533	4.11267	3.16233	3.9412	3.2516	3.2444	3.596	3.38537	3.08688	2.70256	3.1895	2.61744
	22:00~23:00	3.11912	3.149	2.46458	3.01665	2.65517	4.01617	3.5495	3.7602	3.26225	3.2775	4.016	3.27911	2.758	3.00188	3.28267	2.85925
	23:00~24:00	2.68243	2.4755	2.48575	3.0088	3.04333	3.78317	3.29267	3.45325	3.1384	3.132	3.8346	2.65144	2.7505	3.38333	3.26313	2.87822
	24:00~01:00	2.75563	2.02286	2.40525	2.9143	2.4405	3.34883	3.70833	2.797	2.725	3.5188	3.1775	2.8385	2.83444	2.7465	2.78389	2.70433
	01:00~02:00	2.78386	2.77075	2.56367	3.34455	3.25283	3.0485	3.85933	3.3445	2.39025	3.24775	3.3686	2.892	2.38875	2.61433	3.37038	2.43875
	02:00~03:00	2.48637	1.86043	2.39625	3.02135	2.20417	2.89867	3.09533	3.4932	2.4746	3.3532	3.3736	2.6325	2.60789	2.85462	3.04922	2.11856
	03:00~04:00	2.544	1.8765	2.53383	2.7935	2.849	3.3015	3.13317	2.6056	2.912	3.3285	2.8975	2.47533	2.77789	2.40167	2.94556	2.00675
	04:00~05:00	2.45237	2.404	2.51433	2.98615	2.29817	3.174	3.4825	2.776	2.662	3.0078	3.2626	3.04962	2.55138	2.80233	3.05213	2.25444
	05:00~06:00	2.62329	1.86563	2.12708	2.85705	2.5825	3.259	3.04167	2.9702	3.2108	3.177	3.152	3.20856	2.70211	2.89275	3.09722	2.38925
	06:00~07:00	2.91825	2.07486	2.74317	2.77455	2.23983	3.34817	3.60117	2.98375	3.30575	3.6375	3.6632	2.88967	3.05925	2.95067	3.40975	2.58367
	Mean	2.73963	2.36026	2.62026	2.95286	2.64046	3.48343	3.42556	3.30146	2.98397	3.35323	3.47096	2.9998	2.80745	2.86733	3.18535	2.52863
Light	07:00~08:00	2.49957	1.666	2.17625	2.9704	2.37583	2.61717	2.95333	2.7248	2.74	2.9836	2.7376	2.53437	2.15344	2.52375	2.51511	1.86944
	08:00~09:00	2.43262	2.23986	2.02258	2.57825	2.263	3.00183	2.66133	2.4256	2.6704	3.0046	2.76675	2.69667	2.4315	2.66256	2.48925	1.73463
	09:00~10:00	2.564	1.75337	1.98683	2.37925	1.96767	2.58833	2.713	2.158	2.157	3.15525	2.7932	2.21287	2.09289	2.20375	2.468	1.76967
	10:00~11:00	2.256	1.518	2.09175	2.35835	2.02817	2.61033	2.56617	2.528	2.2854	2.7928	2.5782	2.25467	1.92011	2.22878	2.58711	1.7375
	11:00~12:00	2.12914	1.82787	2.31025	2.30035	2.42433	2.31367	2.9525	2.4594	2.31925	2.78175	2.38175	2.46825	2.202	2.37	2.37275	2.15067
	12:00~13:00	2.56038	1.84043	2.03733	2.6525	2.21833	2.49867	2.6255	2.14375	2.316	2.929	2.4196	2.271	1.99833	2.54225	2.26322	1.75962
	13:00~14:00	2.153	1.72725	1.998	2.1959	2.18017	2.23067	2.9415	2.736	2.311	3.1018	3.07425	2.38633	2.1075	2.47511	2.55987	1.80589
	14:00~15:00	2.40137	2.03843	1.93233	2.38405	2.372	2.882	2.65767	2.39025	2.29475	3.02175	2.6968	2.1965	2.01011	2.31113	2.36056	1.81589
	15:00~16:00	2.37971	1.7845	2.27983	2.56865	2.1065	2.33467	2.50783	2.5472	2.1888	2.8334	2.3672	2.23778	2.634	2.417	2.38388	1.81488
	16:00~17:00	2.2625	2.36129	2.03817	2.6134	2.0735	2.64133	2.73083	2.2618	2.201	3.03175	2.8845	2.25675	2.08844	2.41425	2.64067	1.76278
	17:00~18:00	2.39614	1.71375	2.03233	2.3702	2.41083	2.6565	2.58967	2.3175	2.792	3.1082	2.4882	2.46122	2.14644	2.33856	2.51333	1.8295
	18:00~19:00	2.48375	1.807	2.35683	2.5333	2.13183	2.672	2.96833	2.5184	2.4044	3.1484	2.3595	2.616	2.42862	2.59522	2.65912	2.14333
	Mean	2.37652	1.85648	2.10521	2.49205	2.21268	2.58726	2.73897	2.43423	2.39	2.99103	2.62896	2.3827	2.18445	2.42353	2.48441	1.84948

## Sheet: Fig 6A (middle)
GIRK2WT	time	VCO2 (L/hr/kg)																	Mean values of VCO2 (L/hr/kg)
		Mouse 1	Mouse 2	Mouse 3	Mouse 4	Mouse 5	Mouse 6	Mouse 7	Mouse 8	Mouse 9	Mouse 10	Mouse 11	Mouse 12	Mouse 13	Mouse 14				Dark cycle		Light cycle
Dark	19:00~20:00	2.44243	3.41414	3.27642	3.1358	3.346	3.29267	3.5596	3.696	3.29025	3.01225	2.79925	2.92875	3.69533	3.82925				GIRK2WT	GIRK2AgRP-KO	GIRK2WT	GIRK2AgRP-KO
	20:00~21:00	2.9365	3.0255	3.12475	3.06805	2.85333	3.158	3.67725	3.524	3.3246	3.61122	3.10489	2.97722	3.52338	3.792				2.86	2.59	2.36	2.16
	21:00~22:00	2.95529	3.61414	3.04817	2.7583	3.02017	3.27183	3.5188	3.6254	3.2284	3.18311	2.74512	3.168	3.52611	3.76162				3.26	2.08	2.56	1.53
	22:00~23:00	3.26713	3.86738	3.44083	2.9987	2.60033	3.156	3.1858	2.9015	3.2865	3.12988	2.32433	2.91156	3.42878	3.469				3.17	2.56	2.39	2.19
	23:00~24:00	3.05643	3.25686	3.7995	2.70095	3.22183	3.13483	2.7325	3.0166	3.0516	2.99478	2.68662	2.69256	3.08625	3.72938				2.86	2.85	2.26	2.36
	24:00~01:00	2.47525	3.26737	3.39225	2.76875	2.61667	2.7845	2.903	3.3826	2.5755	3.50488	2.94467	2.38375	2.62478	3.74589				2.8	2.32	2.28	1.96
	01:00~02:00	3.31557	3.28829	3.15858	2.7489	3.00433	3.19017	2.74275	2.89075	2.6022	2.54489	2.71589	2.78178	2.7475	3.19533				2.96	3.02	2.23	2.23
	02:00~03:00	2.82538	2.92462	3.12675	3.2219	2.43933	2.33033	3.069	2.8562	2.5748	2.76213	2.36912	2.52925	2.77033	3.43262				3.04	3.07	2.48	2.36
	03:00~04:00	2.431	2.89386	2.77667	2.5633	2.50267	2.7005	2.6198	2.761	2.3365	2.46033	2.38333	2.47411	3.14688	3.121				3.11	3.03	2.45	2.24
	04:00~05:00	2.71475	3.40663	2.864	2.65505	2.56233	2.85517	2.8575	2.806	2.368	2.78167	2.50125	2.69375	2.44567	2.87213				2.92	2.48	2.31	1.98
	05:00~06:00	2.43257	3.045	2.81967	2.8101	2.80817	2.828	2.5262	2.8836	3.0332	2.97138	2.55667	2.62322	2.79167	3.136				2.98	2.83	2.3	2.46
	06:00~07:00	3.4165	3.16925	3.17283	2.95015	2.67333	2.8265	3.098	2.92075	3.41825	2.83044	2.93962	2.66833	2.92188	3.29113				2.67	3.07	2.28	2.2
	Mean	2.85573	3.26442	3.1667	2.865	2.80404	2.96071	3.04085	3.10537	2.92415	2.98225	2.67256	2.73602	3.05905	3.44795				2.74	2.56	2.17	2.03
Light	07:00~08:00	2.777	2.72971	2.52975	2.2785	2.58067	2.66617	2.91675	2.674	2.7076	2.44663	2.40456	2.10225	2.00244	2.773				3.06	2.61	2.07	1.99
	08:00~09:00	2.55213	2.44112	2.34317	2.16575	2.27533	2.21433	2.3924	2.39275	2.304	2.238	2.75244	2.04478	2.30613	2.31033				3.45	2.58	2.49	2.2
	09:00~10:00	2.37471	2.47129	2.38742	2.32225	2.38283	2.25683	2.42175	2.2658	2.2548	2.40212	2.07587	2.24525	1.62233	2.55662					2.91		2.18
	10:00~11:00	2.3175	2.18337	2.36117	2.04205	2.2755	2.21517	2.2296	2.5692	2.2024	2.28678	2.23422	2.28267	1.84862	2.24978					2.04		1.35
	11:00~12:00	2.37329	2.59	2.20667	2.3791	2.2505	1.86583	2.8026	2.402	2.20725	2.09533	2.01225	2.37375	2.33044	2.6335
	12:00~13:00	2.2625	2.38325	2.36667	2.3077	2.19983	2.46433	2.243	2.181	2.203	2.08875	2.26211	2.136	1.90156	2.367
	13:00~14:00	1.97914	2.67086	2.08867	1.9604	2.30133	2.07267	2.724	2.4116	2.1825	2.42722	2.13687	2.04156	1.89463	2.25762
	14:00~15:00	2.72288	2.6685	2.21133	2.3877	2.26817	2.02567	2.0485	2.50425	2.063	1.924	2.10678	1.97175	1.95844	2.52044
	15:00~16:00	1.94729	2.57	2.74608	2.0469	2.1155	2.0365	2.2614	2.3416	2.1918	2.35089	2.56867	2.10867	2.003	2.34378
	16:00~17:00	2.1725	2.62375	2.21983	2.51475	2.37317	2.01383	2.4588	2.33775	2.2425	2.22	2.3175	2.24175	1.79544	2.68213
	17:00~18:00	2.233	2.88229	2.33883	2.19205	2.14067	2.53383	2.39625	2.5408	2.2892	2.54778	2.11089	2.11878	2.70575	2.43656
	18:00~19:00	2.59912	2.55138	2.83108	2.48845	2.20833	2.4335	2.9004	2.8066	2.8676	2.60889	2.34413	2.41725	2.43767	2.78713
	Mean	2.35925	2.56379	2.38589	2.25713	2.28099	2.23322	2.48295	2.45228	2.30964	2.30303	2.27719	2.1737	2.0672	2.49316
GIRK2AgRP-KO	time	VCO2 (L/hr/kg)
		Mouse 15	Mouse 16	Mouse 17	Mouse 18	Mouse 19	Mouse 20	Mouse 21	Mouse 22	Mouse 23	Mouse 24	Mouse 25	Mouse 26	Mouse 27	Mouse 28	Mouse 29	Mouse 30
Dark	19:00~20:00	2.989	2.25325	2.976	2.91855	2.68017	3.26517	3.4315	3.3758	2.7826	3.3674	3.12925	3.03275	2.95944	3.03475	2.93844	2.02989
	20:00~21:00	3.06637	2.52057	3.10258	2.8768	2.19183	3.30833	3.15883	3.5595	2.829	2.872	3.5238	2.97678	2.84256	2.61111	3.38889	2.45312
	21:00~22:00	2.254	2.1445	2.91667	2.64015	2.15267	3.402	2.87217	3.3134	2.702	2.6662	3.278	2.91925	2.89787	2.54967	2.9955	2.23367
	22:00~23:00	3.10338	2.83343	2.40783	2.90705	2.43067	3.39867	3.22483	3.238	2.8205	2.77525	3.653	2.72089	2.51411	2.7965	3.05633	2.3845
	23:00~24:00	2.57443	2.27875	2.37717	2.96485	2.7395	3.21867	2.97033	3.048	2.6292	2.6952	3.5014	2.11667	2.541	3.15667	2.97087	2.41278
	24:00~01:00	2.61987	1.737	2.37633	2.88695	2.18083	2.96933	3.329	2.644	2.074	3.0646	2.74425	2.38512	2.63567	2.46775	2.60078	2.23911
	01:00~02:00	2.60586	2.45863	2.49183	3.2706	2.92867	2.68333	3.51417	3.2395	1.94	2.6815	2.8934	2.42289	2.20538	2.34922	3.13937	1.95087
	02:00~03:00	2.34125	1.68914	2.27492	2.95525	1.81317	2.6145	2.74733	3.2734	1.9572	2.8002	2.8948	2.14812	2.47	2.46625	2.77433	1.618
	03:00~04:00	2.388	1.57187	2.5065	2.6161	2.5655	2.85667	2.82083	2.3602	2.3108	2.856	2.38775	2.04989	2.60689	2.161	2.56744	1.50988
	04:00~05:00	2.16775	2.07657	2.39733	2.8564	1.95633	2.75983	3.03283	2.67725	2.14275	2.3382	2.828	2.61175	2.352	2.43367	2.69625	1.73867
	05:00~06:00	2.31043	1.63	2.11183	2.61385	2.29817	2.81383	2.64833	2.8174	2.7486	2.6854	2.78	2.88256	2.51144	2.454	2.74656	1.8285
	06:00~07:00	2.719	1.81786	2.79883	2.6735	1.92133	2.93017	3.12167	2.851	2.8505	3.126	3.2356	2.49256	2.8185	2.51811	3.0275	2.11733
	Mean	2.59494	2.0843	2.56149	2.84834	2.32157	3.01838	3.07265	3.03312	2.48226	2.82733	3.07077	2.56327	2.61291	2.58322	2.90852	2.04303
Light	07:00~08:00	2.35729	1.39062	2.25908	2.85855	2.10817	2.27067	2.43667	2.5904	2.202	2.4918	2.2366	2.16538	1.865	2.25625	2.13044	1.45144
	08:00~09:00	2.22662	1.79214	2.06583	2.3927	1.98683	2.62	2.2585	2.182	2.124	2.504	2.318	2.21922	2.13325	2.44844	2.2365	1.25937
	09:00~10:00	2.36557	1.479	2.05308	2.18795	1.759	2.29883	2.23583	1.99775	1.6945	2.58925	2.339	1.81675	1.905	1.93487	2.04211	1.31933
	10:00~11:00	2.084	1.25271	2.20717	2.21705	1.74267	2.25833	2.111	2.3808	1.8212	2.1906	2.206	1.86056	1.72	1.98167	2.09789	1.20612
	11:00~12:00	1.86543	1.51137	2.39933	2.1413	2.1745	2.01833	2.49417	2.318	1.896	2.27625	1.99475	1.99362	1.97538	2.112	2.12637	1.59133
	12:00~13:00	2.38725	1.60371	2.14433	2.54095	1.88883	2.15517	2.28433	2.00375	1.8878	2.4596	1.9316	1.90344	1.76867	2.32825	1.941	1.2655
	13:00~14:00	1.87571	1.36325	2.04375	2.013	1.96083	1.83783	2.52717	2.4878	1.9418	2.5142	2.564	1.94667	1.93175	2.25611	2.24225	1.30289
	14:00~15:00	2.12625	1.65186	2.00475	2.2241	2.07417	2.436	2.27133	2.1295	1.889	2.455	2.1906	1.90912	1.88056	2.062	2.01022	1.32389
	15:00~16:00	2.121	1.47125	2.37283	2.51035	1.89267	1.94367	2.12217	2.2448	1.789	2.12	1.9576	1.91911	2.38738	2.21244	2.1905	1.29812
	16:00~17:00	2.01313	1.88829	2.15675	2.46095	1.89833	2.236	2.498	2.0426	1.938	2.57875	2.61	2.01463	1.98067	2.23563	2.31844	1.27233
	17:00~18:00	2.16229	1.4335	2.14067	2.34875	2.09433	2.22167	2.29167	2.1545	2.483	2.5724	2.0688	2.189	2.02622	2.20844	2.35589	1.29737
	18:00~19:00	2.37725	1.49329	2.46233	2.42475	1.9125	2.41367	2.732	2.3502	2.1394	2.7668	2.00725	2.36587	2.25888	2.37844	2.527	1.58844
	Mean	2.16348	1.52758	2.19249	2.36003	1.95774	2.22585	2.35524	2.24018	1.98381	2.45989	2.20202	2.02528	1.98606	2.20121	2.18489	1.34801

## Sheet: Fig 6A (right)
GIRK2WT	time	energy expenditure (kcal/hr/kg)																	Mean values of energy expenditure (kcal/hr/kg)
		Mouse 1	Mouse 2	Mouse 3	Mouse 4	Mouse 5	Mouse 6	Mouse 7	Mouse 8	Mouse 9	Mouse 10	Mouse 11	Mouse 12	Mouse 13	Mouse 14				Dark cycle		Light cycle
Dark	19:00~20:00	13.5593	16.444	15.8228	15.894	15.0538	17.7994	18.2456	21.0356	18.254	15.9483	15.0316	16.2722	19.2901	20.4545				GIRK2WT	GIRK2AgRP-KO	GIRK2WT	GIRK2AgRP-KO
	20:00~21:00	16.5254	14.8381	15.0316	15.3974	13.4409	17.7994	21.0526	19.4175	18.4127	18.7739	16.526	16.4366	19.9653	20.202				15.79	14	12.7	12
	21:00~22:00	16.9492	17.4717	14.7679	14.0728	17.2043	18.8781	19.6491	19.4175	17.1429	16.4751	15.4272	17.7515	20.0617	19.5455				16.26	11.72	12.5	8.82
	22:00~23:00	17.7966	18.8849	16.8776	15.2318	14.5161	18.8781	16.8421	16.1812	19.0476	15.9483	13.0098	16.1078	20.0617	18.1818				15.23	13.12	11.1	10.43
	23:00~24:00	16.9492	16.9579	18.1962	13.9073	12.9032	18.3387	14.0351	16.8285	16.5079	16.092	14.6361	14.7929	17.7951	19.0909				14.71	14.13	11.75	11.87
	24:00~01:00	13.9831	16.6367	16.0865	14.2384	15.0538	16.7206	14.7368	18.7702	15.0794	17.2414	15.4712	12.9438	14.2747	20.6061				14.07	13.6	11.47	11.11
	01:00~02:00	16.9492	15.9301	15.5591	14.0728	11.828	18.3387	14.0351	16.9903	14.6032	13.7931	14.4163	14.7929	14.3229	16.9697				16.86	16.88	12.41	12.27
	02:00~03:00	16.1017	14.8381	15.0316	16.7219	15.5914	14.0237	16.8421	16.8285	14.6032	15.0862	12.2627	13.6834	14.2747	18.6364				16.04	17.56	13.16	14.09
	03:00~04:00	14.0436	14.3885	12.6582	14.0728	12.9032	14.5631	13.3333	16.1812	14.2857	13.0268	13.0098	13.1492	16.4931	16.9697				17.57	16.32	14.35	11.94
	04:00~05:00	15.2542	17.0863	14.2405	13.7417	12.9032	15.6418	14.9123	16.8285	14.6032	14.9425	13.8449	14.0533	13.1173	15.9091				16.56	14.46	13.43	11.69
	05:00~06:00	13.5593	15.4162	13.7131	14.0728	12.9032	15.6418	12.6316	16.1812	17.1429	15.9483	13.3615	14.1354	14.2747	16.9697				15.68	16.22	12.62	14.45
	06:00~07:00	17.7966	16.1871	14.7679	15.0662	14.5161	15.6418	16.1404	16.1812	19.0476	14.9425	14.6361	14.4642	15.625	18.6364				14.3	17.04	12.12	12.84
	Mean	15.7889	16.2566	15.2294	14.7075	14.0681	16.8554	16.038	17.5701	16.5608	15.6849	14.3028	14.8819	16.6297	18.5143				14.88	14.78	12.26	11.54
Light	07:00~08:00	15.0121	13.3608	12.3945	11.755	12.9032	15.1025	14.9123	15.534	15.2381	12.931	12.6582	11.8343	11.9599	16.1616				16.63	13.91	11.79	10.76
	08:00~09:00	13.5593	11.6906	11.3397	11.755	12.3656	12.4056	13.3333	14.5631	13.4921	12.6437	14.4163	11.5056	13.0208	14.5455				18.51	14.14	14.82	11.89
	09:00~10:00	12.5908	12.8469	11.0759	11.9205	11.2903	12.4056	13.1579	12.945	13.3333	12.5	11.4715	12.574	10.0309	15.4545					15.73		11.91
	10:00~11:00	12.2881	11.241	10.5485	10.7616	11.2903	12.4056	11.9298	14.8867	12.6984	12.2606	11.6034	12.4918	11.2847	14.1414					12.12		8.88
	11:00~12:00	12.1065	13.3608	10.5485	12.2517	11.2903	10.2481	14.7368	13.754	13.4921	11.8774	10.2848	12.9438	13.1173	15.9091
	12:00~13:00	12.2881	11.241	11.0759	11.9205	9.67742	13.4844	12.2807	12.945	13.3333	12.069	12.3066	11.8343	10.8025	14.5455
	13:00~14:00	11.138	12.333	9.75737	10.2649	11.828	11.8662	14.0351	13.5922	13.4921	13.7931	11.4715	11.8343	10.8507	14.5455
	14:00~15:00	14.4068	13.0396	9.75737	12.4172	11.2903	11.8662	10.5263	16.1812	12.6984	10.7759	10.9001	12.2041	11.5741	14.1414
	15:00~16:00	10.6538	11.8191	13.1857	10.7616	10.7527	11.8662	12.6316	13.5922	13.3333	13.0268	13.7131	12.163	11.2847	13.7374
	16:00~17:00	12.7119	12.5899	10.2848	13.245	12.9032	11.3269	12.6316	13.754	12.6984	11.6379	12.2627	12.574	10.4167	15.4545
	17:00~18:00	12.1065	14.3885	10.2848	11.2583	11.2903	14.0237	12.2807	14.8867	12.6984	13.7931	11.2518	12.163	14.7569	13.7374
	18:00~19:00	13.5593	12.1403	12.9219	12.7483	10.7527	11.8662	15.4386	15.534	14.6032	14.1762	13.0538	12.9438	12.3457	15.4545
	Mean	12.7018	12.5043	11.0979	11.755	11.4695	12.4056	13.1579	14.3474	13.4259	12.6237	12.1162	12.2555	11.7871	14.819
GIRK2AgRP-KO	time	energy expenditure (kcal/hr/kg)
		Mouse 15	Mouse 16	Mouse 17	Mouse 18	Mouse 19	Mouse 20	Mouse 21	Mouse 22	Mouse 23	Mouse 24	Mouse 25	Mouse 26	Mouse 27	Mouse 28	Mouse 29	Mouse 30
Dark	19:00~20:00	15.6942	12.8425	15.5525	14.723	15.6863	17.0789	19.9275	17.3333	15.9574	19.195	17.4051	16.4671	15.0245	16.4577	15.8217	12.1149
	20:00~21:00	16.1972	13.6986	16.0167	13.5569	12.7451	18.2568	17.5121	20	15.9574	17.0279	18.9873	17.2987	14.6751	13.9324	17.6195	13.6293
	21:00~22:00	12.0724	11.5582	15.0882	13.1195	12.7451	20.0236	16.3043	20	15.9574	16.0991	17.7215	16.4671	14.9371	13.9324	15.7767	12.8072
	22:00~23:00	16.1972	15.6556	12.3027	14.4315	13.2353	19.4346	18.1159	18.6667	15.9574	15.4799	18.9873	15.3027	13.2774	15.2821	16.5408	13.6293
	23:00~24:00	13.6821	12.8425	12.3027	14.4315	15.6863	18.2568	16.9082	16.6667	15.4255	15.4799	18.9873	12.6414	14.1509	16.7189	16.5858	14.1918
	24:00~01:00	14.4366	10.274	12.3027	14.4315	12.7451	16.49	19.3237	13.3333	12.766	17.3375	15.8228	13.8473	14.3257	13.3229	13.6641	13.4995
	01:00~02:00	14.0845	14.1267	12.7669	16.035	17.1569	14.1343	19.9275	16.6667	11.9681	15.4799	16.4557	14.6374	11.3994	12.8875	16.5858	11.6822
	02:00~03:00	12.6761	8.80627	11.8384	14.5773	11.2745	14.1343	16.3043	17.3333	11.7021	16.0991	15.8228	12.7246	13.6268	14.1066	14.7429	10.0381
	03:00~04:00	12.8773	9.41781	12.3027	13.4111	15.1961	16.49	15.7005	12.6667	13.8298	16.2539	14.2405	12.3087	13.9762	11.8426	14.0237	9.7352
	04:00~05:00	11.9718	11.7417	12.0706	14.1399	12.2549	15.9011	17.5121	14.1667	12.633	14.2415	16.4557	15.3443	12.9717	13.9324	15.3722	10.0381
	05:00~06:00	13.2797	9.41781	10.9099	13.5569	13.2353	16.49	15.7005	14	15.4255	14.8607	15.8228	15.6354	13.6268	13.7147	15.4621	11.2928
	06:00~07:00	14.7887	10.274	13.9276	13.1195	11.2745	15.9011	17.5121	15	15.9574	17.0279	17.7215	14.6374	14.9371	13.5841	16.5858	12.8072
	Mean	13.9965	11.7213	13.1151	14.1278	13.6029	16.8826	17.5624	16.3194	14.4614	16.2152	17.0359	14.776	13.9107	14.1429	15.7318	12.1221
Light	07:00~08:00	12.4748	8.13356	10.9099	13.7026	11.7647	12.3675	15.7005	13.3333	12.766	14.2415	13.2911	12.3503	10.1328	12.1473	11.8662	8.65352
	08:00~09:00	12.6761	10.274	9.51719	12.2449	10.7843	15.3121	13.285	11.3333	13.2979	14.8607	12.6582	12.974	11.7925	12.8875	12.1359	8.17757
	09:00~10:00	12.4748	8.13356	9.98142	11.0787	9.80391	11.7786	13.8889	10	10.6383	15.4799	13.9241	10.479	10.4822	10.5799	11.8662	8.30738
	10:00~11:00	11.6197	7.33856	10.2136	11.516	10.2941	12.9564	13.285	12.6667	11.1702	13.0031	12.0253	11.3107	9.78336	10.101	12.2258	8.17757
	11:00~12:00	10.0604	8.98973	11.3742	10.7872	12.2549	10.6007	14.4928	12.6667	11.3032	13.1579	11.8671	12.3503	11.3994	11.8426	11.3269	9.69193
	12:00~13:00	13.3803	8.31702	10.2136	12.3907	11.7647	11.7786	12.6812	10.8333	11.1702	13.6223	12.0253	10.6454	9.78336	12.1473	10.7875	8.56698
	13:00~14:00	10.8652	8.13356	9.7493	10.4956	10.7843	10.6007	15.0966	14	11.1702	15.4799	14.2405	11.3107	10.2201	12.1909	12.1359	8.65352
	14:00~15:00	11.9718	9.29551	9.7493	11.6618	11.2745	13.5453	13.285	11.6667	11.3032	14.7059	13.9241	10.1048	9.78336	11.3636	11.5067	9.34579
	15:00~16:00	12.0724	8.56164	11.3742	12.2449	10.7843	11.1896	13.285	12.6667	10.6383	13.0031	11.3924	10.6454	13.3648	12.5392	10.9223	8.95639
	16:00~17:00	11.2676	11.2524	9.7493	12.2449	10.7843	12.3675	14.4928	11.3333	11.1702	15.4799	14.2405	11.2275	10.1328	12.1473	12.945	8.65352
	17:00~18:00	12.4748	8.56164	10.2136	11.516	12.2549	11.7786	13.8889	10.8333	13.9628	14.8607	12.6582	12.3087	10.4822	11.8426	12.2258	9.34579
	18:00~19:00	12.6761	8.80627	12.0706	12.5364	10.7843	12.9564	15.7005	12	11.7021	15.4799	11.8671	12.7246	11.7925	12.8875	12.945	10.0381
	Mean	12.0012	8.81646	10.4263	11.8683	11.1111	12.2693	14.0902	11.9444	11.691	14.4479	12.8428	11.536	10.7624	11.8897	11.9074	8.88067

## Sheet: Fig 6E
% Fos (+) ChAT (+) cells
GIRK2WT	GIRK2AgRP-KO
58.89	39.04
51.32	28.07
52.18	28.47
66.32	33.95
38.63
47.08

## Sheet: S9A Fig
GIRK2WT	time	Ambulatory movements (counts)																	Mean values of ambulatory movements (counts)
		Mouse 1	Mouse 2	Mouse 3	Mouse 4	Mouse 5	Mouse 6	Mouse 7	Mouse 8	Mouse 9	Mouse 10	Mouse 11	Mouse 12	Mouse 13	Mouse 14				Dark cycle		Light cycle
Dark	19:00~20:00	36.1429	131.429	129.5	95.3	256.5	434.667	875.8	637.75	882.25	107.75	62.25	213	308.778	113.75				GIRK2WT	GIRK2AgRP-KO	GIRK2WT	GIRK2AgRP-KO
	20:00~21:00	617.875	124.375	48.5833	56.7	237	783	1624.75	784	1067.4	458.222	263.333	256.889	419	148.667				381.86	155.17	86.87	46.24
	21:00~22:00	843.286	318.857	25.0833	36.7	370.833	1083.83	1344.6	844.6	652.8	316.333	165.625	340.375	451.444	113.25				190.09	159.32	38.81	31.33
	22:00~23:00	917.375	448.875	124.5	93.55	391	1058.67	839.6	253	1562.25	100.625	14.7778	152.222	420.333	111.333				91.43	87.58	21.81	22.38
	23:00~24:00	642.571	194.286	162.583	34.95	75.8333	1008.5	191.25	199.8	608.4	87.3333	33.125	114	240.125	142				59.08	68.72	10.58	18.59
	24:00~01:00	76.5	128.125	147.667	32.25	286.667	558.333	252.2	567	155	244.25	177.778	37.5	73.8889	177.778				214.78	216.26	66.49	53.49
	01:00~02:00	528.429	173.571	91.5	49.05	37.1667	813.167	66.25	60	85.6	46.6667	86.2222	143.333	109	91.6667				550.99	326.42	88.19	38.04
	02:00~03:00	271.5	152.5	91.1667	98.3	313.5	105.833	293.6	181.4	161.8	82.875	81.75	40.625	67.5556	85.125				518.84	234.56	129.21	48.67
	03:00~04:00	65.5714	46.1429	70.4167	23	21	85.1667	145.2	60.75	25.75	84	40.4444	23	223.375	65				358.96	541.88	70.63	64.95
	04:00~05:00	88.75	229.75	39.5833	18	203	174.833	97	162	47	73.2222	6	119.625	54.1111	42.375				571.64	812.08	130.25	143.32
	05:00~06:00	11.8571	157.429	53.4167	68.65	23.5	191.167	137.6	189	341.4	139.875	12	102.333	91	67.8889				161.73	231.78	37.01	66.96
	06:00~07:00	482.5	175.75	113.167	102.45	361.333	314.667	358.2	368.25	1270	199.667	115.25	122.444	171.25	114				88.21	370.58	34.98	83.73
	Mean	381.863	190.091	91.4306	59.075	214.778	550.986	518.837	358.963	571.637	161.735	88.213	138.779	219.155	106.069				138.78	369.62	33.88	70.74
Light	07:00~08:00	414.714	43	25.0833	10.6	193.5	507.167	241.5	318	742.6	167.25	92.7778	18.625	18.1111	40.2222				219.16	176.59	37.44	68.03
	08:00~09:00	152.625	29.75	11.0833	7.6	64.6667	80	55	39	103	70.6667	135.556	13.8889	99.5	7.22222				106.07	107.77	25.51	34.28
	09:00~10:00	76.7143	53.8571	52	18.75	43.8333	13.8333	59	27	177.6	23.875	4.125	20.25	10.7778	27.875					107.02		16.54
	10:00~11:00	37.625	8.625	34.5	5.4	71.8333	40.3333	59.4	62.4	60.6	28.3333	48.6667	42.2222	40.75	1.66667					145.12		18.56
	11:00~12:00	53.1429	33.8571	16	13.5	113	0.333333	219.2	68.75	19.5	10.2222	0.125	133.625	41.8889	48.125
	12:00~13:00	39.5	22.5	9.08333	12.95	4.66667	142.5	84.5	4	105.8	17.375	27.1111	30.4444	30.1111	7.88889
	13:00~14:00	13.8571	27.8571	8.91667	6.5	56.6667	110.333	329.8	34	0	46.3333	0.375	21.4444	28	2.25
	14:00~15:00	141.75	33.375	8.75	12.15	16.1667	26	33.75	60.75	26.2	2.625	6.44444	8.625	24.3333	40.8889
	15:00~16:00	7.14286	41.8571	44.5	6.65	6	23.8333	54	67	1.8	13.7778	32.4444	9.22222	19.875	14.4444
	16:00~17:00	31.5	28.375	8.41667	15.4	161.333	10.3333	61.2	45	4.25	6.125	69.375	55	12.3333	39.375
	17:00~18:00	21.5714	106.714	16.0833	3.7	51	60.8333	38	56.6	4.8	17.1111	0.222222	27.1111	87.375	22.3333
	18:00~19:00	52.25	36	27.25	13.7	15.1667	42.8333	315.2	65	316.8	40.4444	2.5	26.125	36.2222	53.875
	Mean	86.8661	38.814	21.8056	10.575	66.4861	88.1944	129.213	70.625	130.246	37.0116	34.9769	33.8819	37.4398	25.5139
GIRK2AgRP-KO	time	Ambulatory movements (counts)
		Mouse 15	Mouse 16	Mouse 17	Mouse 18	Mouse 19	Mouse 20	Mouse 21	Mouse 22	Mouse 23	Mouse 24	Mouse 25	Mouse 26	Mouse 27	Mouse 28	Mouse 29	Mouse 30
Dark	19:00~20:00	137.429	139.5	164.25	74.1	418.833	302.833	279.333	253.2	1092.6	534.4	346	634.125	269.778	172.375	100.111	109.444
	20:00~21:00	371.5	240.286	223.917	51.6	178.5	501	243	1271.5	2078.5	396.5	705.8	728.556	234.778	78.2222	188.889	240.5
	21:00~22:00	11.7143	59.75	175.583	14.75	85.6667	699.167	59.5	1179.8	1599.4	229.6	380.2	551.375	338.625	80.7778	52.5	203.778
	22:00~23:00	374.125	607.571	48.25	114.7	140	703.333	256.667	1017.6	1146	94.25	885.25	540.667	144.667	154	191.889	172.375
	23:00~24:00	164.714	283.125	65.0833	70	437.333	477.667	128.833	622.25	787.8	52.2	546.2	102	143.75	221.889	88.75	248.556
	24:00~01:00	160.375	33	45.4167	55.1	29.3333	298.333	292.667	83.8	53.6	351.8	141	211	124.333	96.625	5.33333	242.333
	01:00~02:00	128.714	299.125	75.75	155.7	513	134.167	558	504.5	154	146.5	329	388.222	29.5	61.8889	115.25	148.125
	02:00~03:00	42.375	28.4286	25.25	72	97.8333	42.3333	54.8333	742.8	53.8	119.2	190.8	18.875	30.2222	73.875	83.6667	13
	03:00~04:00	96.5714	4.75	39.8333	44.35	354.333	102.167	165.5	75.2	236.6	123.25	22	34.4444	196.667	14.8889	64.7778	9.625
	04:00~05:00	14.5	157.714	55	72.3	136.833	228.833	321.167	85.5	95.5	79	218.2	391.25	64.5	84.7778	107.5	68.6667
	05:00~06:00	110.571	18.75	9.58333	53.05	140.333	198.667	93.8333	318.4	884.4	131.2	125.75	477.444	184.778	128.625	92.6667	101.125
	06:00~07:00	249.5	39.8571	123.083	47	63.1667	228.5	361.333	348	1562.75	523.5	556.8	357.444	357.5	125.333	192.875	183.889
	Mean	155.174	159.321	87.5833	68.7208	216.264	326.417	234.556	541.879	812.079	231.783	370.583	369.617	176.591	107.773	107.017	145.118
Light	07:00~08:00	107.143	8.125	34.6667	69.05	178.833	7.66667	64.3333	274.4	308.8	101	149.6	196.75	76.5556	22	50.7778	25.4444
	08:00~09:00	27.875	63.1429	17.0833	3.75	64.1667	108	19.1667	51.4	338.4	80	94.75	216.444	120.25	85.5556	32.25	0.25
	09:00~10:00	121.286	20.875	14.0833	20.1	1.83333	32	53.1667	2.25	9	37.25	57.2	10.375	256.222	15.875	5.66667	19.2222
	10:00~11:00	21.625	12.2857	20.3333	2.15	15.5	52	15.1667	28.8	89.8	78.8	26	22	21.7778	19	25.6667	0.875
	11:00~12:00	7	25.625	62.8333	3.25	119.333	7.66667	60.1667	27.8	21.25	66.25	11.5	65.75	39.75	15.7778	2.875	76.5556
	12:00~13:00	114.625	38.5714	14.1667	35.75	94.5	36.8333	31.5	1.25	34.4	44.4	15.8	68.2222	13.7778	62.125	5.66667	2.125
	13:00~14:00	4.14286	5.375	15	2.65	53.3333	5.83333	86.5	201	18.4	103.2	290.5	56	17.75	54.2222	37.125	13.5556
	14:00~15:00	38.75	28.2857	13.4167	2.95	51.6667	88.6667	60.6667	32.5	61	61.25	94.4	13.5	10.2222	31	0.333333	23.2222
	15:00~16:00	30.2857	4.125	23	28.3	11	12	33.6667	62.4	39.8	12.6	30	7.55556	117.125	18.5556	12	4
	16:00~17:00	4.75	135.429	25.5	40.5	3.66667	49	53.5	24.2	19.2	62.75	180.75	41	32.4444	22.5	8.11111	11.2222
	17:00~18:00	21	15.5	8.33333	10	44.6667	25.8333	29.3333	44	386	71.8	32	76.8889	49.1111	20.4444	12.2222	11.125
	18:00~19:00	56.375	18.5714	20.1667	4.65	3.33333	31	76.8333	29.4	393.8	84.2	22.25	74.375	61.375	44.3333	5.75	35.1111
	Mean	46.2381	31.3259	22.3819	18.5917	53.4861	38.0417	48.6667	64.95	143.321	66.9583	83.7292	70.7384	68.0301	34.2824	16.537	18.559

## Sheet: S9B Fig
GIRK2WT	time	Rearing (counts)																	Mean values of rearing (counts)
		Mouse 1	Mouse 2	Mouse 3	Mouse 4	Mouse 5	Mouse 6	Mouse 7	Mouse 8	Mouse 9	Mouse 10	Mouse 11	Mouse 12	Mouse 13	Mouse 14				Dark cycle		Light cycle
Dark	19:00~20:00	33.5714	32.4286	49.5	62.25	90.1667	241.5	447.4	348.5	592.5	81.25	409.125	96.125	229	30.5				GIRK2WT	GIRK2AgRP-KO	GIRK2WT	GIRK2AgRP-KO
	20:00~21:00	383.875	62.125	29.1667	18.4	125	431.167	794	368	649.8	371.222	513.889	178.222	342.375	38.7778				241.46	94.13	34.84	23.61
	21:00~22:00	543.857	152.143	8	19.45	149.167	517.167	437.4	405.2	625.6	159.222	226.25	230.75	418.333	54.875				120.2	62.22	6.81	13.94
	22:00~23:00	605.5	404.75	60.4167	36.5	184.833	513.5	340.4	148.75	986.25	43	20.7778	120.667	300	31.7778				45.81	62.86	3.12	4.58
	23:00~24:00	389.429	95.2857	101.417	12.75	25.3333	400.333	72.5	34.8	430	77.3333	17.375	63	178.125	44.625				32.45	31.94	1.75	3.69
	24:00~01:00	22.875	162.25	45.3333	8.35	151.833	185.833	109.4	239.2	103.5	274.5	154.889	14.375	14.7778	74.2222				98.88	113.36	25.51	16.08
	01:00~02:00	251.857	149.714	40.5833	15	12	321.667	6	11.25	60	41	122.222	94.7778	24.25	14.6667				252.58	181.51	29.53	24.07
	02:00~03:00	247	47.5	78.25	116.55	148.667	27.8333	96.8	30.4	157.4	30.625	126.125	19.375	11.1111	16.5				217.39	98.97	34.63	15.21
	03:00~04:00	36.5714	4	12	17.3	20.1667	32	34.6	5.75	0	20.3333	46.4444	9.77778	128.75	13.4444				142.51	358.87	14.56	30.35
	04:00~05:00	38.25	118.25	8.08333	4.35	77.3333	53.5	29	30	12.2	41.8889	13.125	53.375	7.33333	2.875				397.97	373.96	139.78	65.01
	05:00~06:00	2	64.5714	9.75	35.35	0	115.333	70	27.8	188.6	103.125	8.55556	52.7778	29.1111	15				112.84	97.12	14.36	25.02
	06:00~07:00	342.75	149.375	107.167	43.2	202	191.167	171.2	60.5	969.75	110.556	164.25	68.3333	102.5	26.25				151.92	429.77	50.9	30.24
	Mean	241.461	120.199	45.8056	32.4542	98.875	252.583	217.392	142.513	397.967	112.838	151.919	83.463	148.806	30.2928				83.46	189.53	10.73	25.86
Light	07:00~08:00	184.286	19.5714	16.5	3.05	106.667	182.5	130.5	94.6	474.6	72.125	121.667	3.875	2.11111	0.888889				148.81	67.73	5.39	7.06
	08:00~09:00	51.25	6.375	0	0.65	20.5	36.8333	11.2	9.75	84	16.5556	146.444	0	18.125	0				30.29	52	1.69	6.05
	09:00~10:00	49.5714	12.1429	0.25	6.35	15	4.83333	3	0	156.4	6	10.5	1.5	0	0.625					48.59		2.45
	10:00~11:00	18.75	0	3.91667	3.5	26.6667	23	0	16.4	138.4	11.1111	55.3333	29.5556	8.625	0					77.5		6.58
	11:00~12:00	25.8571	4.28571	1.25	3	51.6667	0	72.8	1.25	34.25	0.666667	0	41.125	2.22222	2.125
	12:00~13:00	11.375	1.375	0.333333	0.95	0.166667	46.3333	0.75	0	137.8	8.875	34.8889	13.6667	3.77778	0
	13:00~14:00	3.71429	0.714286	0	0.2	14.8333	18	67.6	5.2	161.75	41.2222	16	8.44444	2.125	0
	14:00~15:00	41.25	0.875	0	1.15	0.5	2	0	11	17.6	0	12.5556	0	3	1.55556
	15:00~16:00	0	1.57143	9.75	0.25	0.166667	11.3333	8.6	24.6	34.6	3.55556	99.7778	0	0	0
	16:00~17:00	10	3.25	0.416667	1.25	41	0.666667	3.8	1.5	22.75	0	113.125	13	0	2.375
	17:00~18:00	3	30.1429	0	0	28	27.8333	0.5	2.4	50	1.33333	0	10.6667	20.875	2.22222
	18:00~19:00	19	1.375	5	0.6	1	1	116.8	8	365.2	10.8889	0.5	6.875	3.77778	10.5
	Mean	34.8378	6.80655	3.11806	1.74583	25.5139	29.5278	34.6292	14.5583	139.779	14.3611	50.8993	10.7257	5.38657	1.69097
GIRK2AgRP-KO	time	Rearing (counts)
		Mouse 15	Mouse 16	Mouse 17	Mouse 18	Mouse 19	Mouse 20	Mouse 21	Mouse 22	Mouse 23	Mouse 24	Mouse 25	Mouse 26	Mouse 27	Mouse 28	Mouse 29	Mouse 30
Dark	19:00~20:00	129.857	53.875	90.75	38.3	236.667	188.5	140.333	124	496	232.8	260	301.625	136	75.75	19.8889	32
	20:00~21:00	222.375	86.5714	202.417	21.05	51.8333	260.333	188.333	748.5	940.5	168.5	971.2	331.333	81.5556	36.4444	80.5556	183.625
	21:00~22:00	0.142857	26.625	161.083	0.5	6	525.667	5.83333	840	698.6	115.8	510.8	375.125	134.375	48.3333	14.125	85.8889
	22:00~23:00	223.875	253.143	30.9167	54.45	54.3333	380	105.5	960.8	457.75	22	1150.5	298.556	67.2222	82.625	108.111	77.625
	23:00~24:00	77.4286	94.5	47.5833	34.75	188.667	304.333	56.6667	462	422.2	16	704.6	24.4444	60.875	166.111	23.25	145.778
	24:00~01:00	95.875	18.4286	19.75	19.15	9.83333	132.5	102.667	24	31.8	153	113	70.5	34.8889	31.75	0.222222	144.222
	01:00~02:00	72.2857	133.625	65.75	93.75	532.167	33.8333	267.5	232.25	82.75	56.5	238.2	202.444	0	7.22222	50.625	61
	02:00~03:00	6.875	7.57143	6.83333	33.05	1	1.5	5	502	37.6	26.4	178	9.25	2.44444	28.75	49.4444	1.44444
	03:00~04:00	72.7143	1.125	13.3333	13.5	165.833	18.3333	29.3333	19.6	107.6	21.75	0	10.2222	88	0	19.8889	0.25
	04:00~05:00	2.25	57	19.25	36.45	37	94.1667	96.1667	15	50.75	2.6	247.4	233.25	0.875	16.4444	47.25	18.2222
	05:00~06:00	37.8571	4.5	8.33333	18.4	58.1667	87	27	176.8	498.2	32.6	80.75	210.667	21.6667	61	49.5556	75.5
	06:00~07:00	188	9.71429	88.3333	19.9	18.8333	152	163.333	201.5	663.75	317.5	702.8	207	184.875	69.5556	120.125	104.444
	Mean	94.128	62.2232	62.8611	31.9375	113.361	181.514	98.9722	358.871	373.958	97.1208	429.771	189.535	67.7315	51.9988	48.5868	77.5
Light	07:00~08:00	72.8571	0	25.8333	18.4	86.3333	0.333333	29.6667	123.4	171.8	116.8	40	78.125	5.22222	0.875	14.6667	17.5556
	08:00~09:00	1.75	23.2857	6	0	24.1667	103.667	3.66667	14	186.8	27.6	28	138.222	26.5	38.4444	6.625	0
	09:00~10:00	96.1429	7.625	0.333333	0.8	0	21	13.5	0	0	10.5	24.4	0.875	7	2.75	0	10.5556
	10:00~11:00	0.125	3.85714	1.58333	0.2	2.83333	34.3333	0	6.4	61.4	51.2	2	7.88889	2.11111	0	1.55556	0
	11:00~12:00	0	8.25	12.5833	0.4	29.5	0	17.1667	4	8.75	15.25	1.5	18.125	4.25	0	0	31.5556
	12:00~13:00	74.125	10.7143	0.916667	9.2	3.5	26	0.5	0	13.6	8.8	0	20.1111	0	10.375	0	0
	13:00~14:00	0	0	0.333333	0	12	0	46	102	5.4	19.6	103.25	16.6667	3.75	13.1111	5.25	1.88889
	14:00~15:00	11.375	8.71429	1.83333	0	19.3333	58.8333	42.3333	20.75	28.75	10.5	24	2.75	0	0	0	3.88889
	15:00~16:00	5	0.25	2.41667	9.35	0.666667	0	1.33333	62.8	13.4	1.6	0	0	28.375	0	0.625	0
	16:00~17:00	0	93.7143	0.75	5.9	0	24.6667	18.6667	5.2	5.6	13.75	136.75	7.5	2.55556	1.875	0.333333	1.11111
	17:00~18:00	0	1.25	0	0	14.6667	18	1	8.25	164.25	7.2	0	12.6667	1.88889	0.444444	0.333333	8.25
	18:00~19:00	22	9.57143	2.33333	0	0	2	8.66667	17.4	120.4	17.4	3	7.375	3.125	4.77778	0	4.11111
	Mean	23.6146	13.936	4.57639	3.6875	16.0833	24.0694	15.2083	30.35	65.0125	25.0167	30.2417	25.8588	7.06481	6.0544	2.44907	6.57639

## Sheet: S9D Fig
Total moving distance (m)
Dark cycle		Light cycle
GIRK2WT	GIRK2AgRP-KO	GIRK2WT	GIRK2AgRP-KO
128.07	107.22	117.68	132.01
109.09	103.53	152.23	163.18
84.95	126.13	117.29	127.33
116.83	109.91	110.13	126.7
111.41	125.43	112.15	121.83
81.24	93.48	105.47	96.97
50.99	107.72	85.43	113.99
78.04	89.73	110.16	86.6
	109.94		146.86

## Sheet: S9G Fig
% duration in center zone					% duration in outer zone
Dark cycle		Light cycle			Dark cycle		Light cycle
GIRK2WT	GIRK2AgRP-KO	GIRK2WT	GIRK2AgRP-KO		GIRK2WT	GIRK2AgRP-KO	GIRK2WT	GIRK2AgRP-KO
15.36	10.59	11.17	8.69		84.63	89.41	88.83	91.31
6.67	7.9	11.49	14.71		93.33	92.1	88.51	85.29
7.56	8	11.24	8.23		92.44	92	88.76	91.77
6.93	5.76	7.68	10.58		93.07	94.24	92.32	89.42
10.24	5.85	18.24	9.16		89.76	94.15	81.76	90.84
9.36	8.04	19.06	11.8		90.64	91.96	80.94	88.2
21.05	9.91	14.68	22.87		78.95	90.09	85.32	77.13
7.43	10.48	13.42	8.42		92.57	89.52	86.58	91.58
	8.75		15.83			91.25		84.17
