# Supplementary material for: GIRK2 potassium channels expressed by the AgRP neurons decrease adiposity and body weight in mice
Source: PLoS Biol. 2023 Aug 18;21(8):e3002252. doi: 10.1371/journal.pbio.3002252 (PMC10468093; doi:10.1371/journal.pbio.3002252)
Supplement: S7 Data — Each tab includes data for individual panels of Figs 7 and S10. (XLSX) [file pbio.3002252.s017.xlsx]

## Sheet: Fig 7A
Body weight (g)
GIRK2WT	GIRK2AgRP-KO
28.9	26.7
26.1	27.2
24.9	25.6
26.5	25.5
22.8	30.6
29.1	26.2
28.8	25.2
28.5	27.2
27.6
28

## Sheet: Fig 7B
Fat mass (g)
GIRK2WT	GIRK2AgRP-KO
2.75949	3.54042
3.33917	3.93957
3.46185	3.0924
3.64315	2.41383
2.34398	5.93578
3.01573	3.06749
2.45228	3.63727
2.61344	2.42022
4.16033
3.32336

## Sheet: Fig 7C
Lean mass (g)
GIRK2WT	GIRK2AgRP-KO
21.517	18.87
18.7463	18.8526
17.4644	18.3575
18.6735	18.6397
16.8316	20.3048
21.4604	18.9857
21.6403	17.6848
21.1407	20.5637
19.3226
20.0058

## Sheet: Fig 7D
Body fluids (g)
GIRK2WT	GIRK2AgRP-KO
1.77738	1.65788
1.50241	1.76548
1.41537	1.68746
1.63023	1.71272
1.34106	1.9368
1.72739	1.58622
1.89109	1.51533
1.67639	1.63601
1.69482
1.78423

## Sheet: Fig 7E
VO2 (L/hr/kg)	time	Mouse 31	Mouse 32	Mouse 33	Mouse 34	Mouse 35	Mouse 36	Mouse 37	Mouse 38	Mouse 39	Mouse 40
GIRK2WT	07:00~08:00	2.91	2.39	3.55	3	3.45	3.24	2.79	3	3.44	3.35
	08:00~09:00	2.9	2.66	2.88	2.66	3.15	2.59	2.36	2.8	2.65	2.68
	09:00~10:00	2.78	2.58	2.86	2.56	3.11	3.16	2.99	2.58	3.1	2.26
	10:00~11:00	2.89	2.64	2.78	2.39	3.28	2.9	2.1	2.42	3.05	2.55
	11:00~12:00	5.36	4.6	3.53	3.38	3.87	3.2	3.49	3.35	3.7	3.4
	12:00~13:00	5.79	5.64	6.16	5.34	5.75	5.11	4.97	5.44	6.02	5.41
	13:00~14:00	6.18	5.52	6.17	6.21	7.15	5.54	5.79	5.72	5.89	5.91
	14:00~15:00	6.2	6.45	5.93	6.05	6.93	6.43	5.82	6.65	6.33	6.24
	15:00~16:00	6.07	5.68	6.22	6.12	6.62	6.22	6.78	6.77	6.14	6.27
	16:00~17:00	6.17	6.05	6.01	6.64	6.82	6.22	6.4	6.12	6.32	6.16
	17:00~18:00	6.65	5.82	6.44	6.47	7.32	6.11	6.27	6.34	6.55	6.73
	18:00~19:00	6.17	6.02	6.78	6.45	6.97	6.54	6.71	6.72	6.51	6.32
VO2 (L/hr/kg)	time	Mouse 41	Mouse 42	Mouse 43	Mouse 44	Mouse 45	Mouse 46	Mouse 47	Mouse 48
GIRK2AgRP-KO	07:00~08:00	2.88	2.68	3.97	3.36	2.76	2.77	3.33	3.75
	08:00~09:00	2.36	2.39	2.78	2.66	2.48	2.78	2.85	2.95
	09:00~10:00	2.66	2.62	2.77	2.93	2.71	3	2.91	3.02
	10:00~11:00	2.56	2.89	2.8	2.72	2.44	2.73	2.75	2.49
	11:00~12:00	5.02	2.23	2.67	2.75	3.27	3.56	3.76	3.71
	12:00~13:00	5.64	2.74	2.89	2.75	5.18	5.49	5.84	5.18
	13:00~14:00	6.05	4.77	4.45	4.78	5.81	6.43	5.67	6.12
	14:00~15:00	6.39	5.54	6	5.74	6.1	6.33	6.41	5.89
	15:00~16:00	6.42	6.36	6.38	6.14	5.87	6.28	6.53	6.72
	16:00~17:00	6.44	6.03	6.54	6.71	5.73	6.78	6.43	6.18
	17:00~18:00	6.64	6.26	6.85	6.6	6.17	6.59	6.75	6.88
	18:00~19:00	6.68	6.37	6.83	7.18	6.06	6.64	7.3	6.76

## Sheet: Fig 7F
VCO2 (L/hr/kg)	time	Mouse 31	Mouse 32	Mouse 33	Mouse 34	Mouse 35	Mouse 36	Mouse 37	Mouse 38	Mouse 39	Mouse 40
GIRK2WT	07:00~08:00	2.62	2.09	3.3	2.74	2.83	2.8	2.53	2.65	3.03	2.99
	08:00~09:00	2.54	2.37	2.51	2.42	2.61	2.14	2.17	2.34	2.19	2.27
	09:00~10:00	2.37	2.32	2.52	2.37	2.61	2.63	2.74	2.2	2.67	1.95
	10:00~11:00	2.45	2.46	2.39	2.06	2.62	2.35	1.78	1.9	2.63	2.21
	11:00~12:00	4.11	4.18	3	2.98	3.25	2.67	3.07	2.73	3	2.89
	12:00~13:00	4.57	4.83	4.95	4.5	4.5	4.33	4.19	4.57	4.94	4.51
	13:00~14:00	5.22	4.71	5.32	5.3	6.08	4.78	4.99	4.9	5.08	5.33
	14:00~15:00	5.44	5.62	5.26	5.25	6.07	5.59	5.02	5.75	5.52	5.41
	15:00~16:00	5.39	5	5.56	5.38	5.79	5.62	6.09	6.08	5.48	5.66
	16:00~17:00	5.56	5.49	5.43	6.02	6.07	5.52	5.79	5.43	5.59	5.53
	17:00~18:00	6.08	5.35	5.8	5.89	6.64	5.52	5.79	5.68	5.9	6.23
	18:00~19:00	5.6	5.59	6.2	5.88	6.29	5.99	6.14	6.05	5.93	5.75
VCO2 (L/hr/kg)	time	Mouse 41	Mouse 42	Mouse 43	Mouse 44	Mouse 45	Mouse 46	Mouse 47	Mouse 48
GIRK2AgRP-KO	07:00~08:00	2.78	2.66	3.57	3.01	2.26	2.23	2.93	3.4
	08:00~09:00	2.23	2.41	2.43	2.3	1.94	2.15	2.32	2.64
	09:00~10:00	2.46	2.73	2.37	2.8	2.16	2.34	2.61	2.71
	10:00~11:00	2.4	2.76	2.21	2.42	2.05	2.19	2.3	2.17
	11:00~12:00	4.55	2.45	2.58	2.86	2.74	2.77	3.1	3.17
	12:00~13:00	4.48	2.47	2.29	2.19	4.09	4.49	4.88	4.25
	13:00~14:00	5.09	4.15	3.61	4.08	4.78	5.64	4.94	5.28
	14:00~15:00	5.6	4.63	4.96	4.9	5.06	5.54	5.62	5.03
	15:00~16:00	5.74	5.58	5.52	5.43	4.98	5.58	5.9	5.95
	16:00~17:00	5.81	5.37	5.75	6	4.89	6.13	5.82	5.54
	17:00~18:00	6.13	5.73	6.2	5.96	5.4	5.97	6.13	6.37
	18:00~19:00	6.22	5.75	6.14	6.54	5.42	6.13	6.76	6.32

## Sheet: Fig 7G
energy expenditure (kcal/hr/kg)	time	Mouse 31	Mouse 32	Mouse 33	Mouse 34	Mouse 35	Mouse 36	Mouse 37	Mouse 38	Mouse 39	Mouse 40
GIRK2WT	07:00~08:00	14.27	11.81	16.6	16.06	13.19	15.81	13.89	14.74	17.21	16.96
	08:00~09:00	14.71	12.77	12.08	14.06	12.15	12.89	12.15	14.04	13	12.86
	09:00~10:00	12.98	13.09	13.21	12.85	12.5	15.12	15.28	11.93	14.49	11.61
	10:00~11:00	13.84	13.09	12.08	13.65	12.5	14.43	10.42	11.4	14.49	12.14
	11:00~12:00	25.52	22.99	16.98	17.07	13.89	15.46	17.36	15.44	17.39	16.43
	12:00~13:00	27.68	27.46	27.92	28.11	22.22	24.74	23.61	25.96	28.99	26.79
	13:00~14:00	29.41	27.14	27.92	32.13	27.78	26.63	28.65	28.07	28.26	29.29
	14:00~15:00	30.28	31.61	27.36	31.12	26.39	31.62	28.47	32.28	30.43	30.36
	15:00~16:00	29.41	27.78	27.92	32.13	25.69	30.93	33.33	33.33	30.8	30.71
	16:00~17:00	30.28	29.37	28.3	34.14	26.04	31.79	31.25	30.88	31.88	30.71
	17:00~18:00	33.3	29.05	29.43	33.73	28.47	30.24	30.56	30.88	31.88	33.04
	18:00~19:00	30.71	29.69	30.19	33.73	27.08	32.65	32.99	33.33	31.7	30.71
energy expenditure (kcal/hr/kg)	time	Mouse 41	Mouse 42	Mouse 43	Mouse 44	Mouse 45	Mouse 46	Mouse 47	Mouse 48
GIRK2AgRP-KO	07:00~08:00	14.4	14.71	18.55	16.47	13.89	12.4	15.87	17.65
	08:00~09:00	11.86	11.76	14.06	13.33	11.76	13.74	12.7	14.71
	09:00~10:00	12.8	13.24	13.67	14.71	12.42	13.74	13.89	15.63
	10:00~11:00	13.11	14.71	13.28	12.55	12.25	12.4	12.7	12.5
	11:00~12:00	24.66	11.03	13.28	14.12	16.34	16.03	17.46	17.65
	12:00~13:00	27.47	12.87	14.65	13.73	24.84	26.72	27.78	24.82
	13:00~14:00	29.03	23.53	21.09	24.31	27.78	31.3	28.57	30.15
	14:00~15:00	31.52	26.47	29.3	28.43	28.76	31.3	30.95	29.41
	15:00~16:00	31.52	31.25	31.25	29.8	27.78	30.53	32.74	33.09
	16:00~17:00	31.52	28.68	32.03	32.94	27.45	33.59	30.95	30.15
	17:00~18:00	32.77	31.25	34.18	32.35	30.72	32.44	33.73	34.01
	18:00~19:00	33.08	30.88	34.38	36.08	30.23	33.59	35.71	33.09

## Sheet: Fig 7H
Ambulatory movements (counts)	time	Mouse 31	Mouse 32	Mouse 33	Mouse 34	Mouse 35	Mouse 36	Mouse 37	Mouse 38	Mouse 39	Mouse 40
GIRK2WT	07:00~08:00	73.38	20	521.4	182.4	153.8	470.6	277.6	309.6	401	341.5
	08:00~09:00	70.75	30.92	31.4	66.5	69.5	369.5	61.75	230.5	22.8	113
	09:00~10:00	81.63	35.08	75.5	127.6	77.4	559.8	312.2	232.6	38.6	51.75
	10:00~11:00	89	31.67	114	25.6	44.6	341.2	13	41.75	202	49.2
	11:00~12:00	237.63	80.58	216.5	199	204.5	281.25	500.25	348.2	135.8	301.6
	12:00~13:00	27.38	30.08	209.4	161.4	57.6	297.8	127.4	253	93	159.25
	13:00~14:00	25.38	18.25	54.6	46.6	59	65.5	85	64.5	22	102.6
	14:00~15:00	17.25	61.17	60	50	41	343	22.6	132	36.4	82.75
	15:00~16:00	11	13.75	17.8	37.2	19.6	448.2	194.8	216.25	20.25	116
	16:00~17:00	10.63	17.42	86.25	80.5	26.5	232	118	33.2	23.4	40
	17:00~18:00	58.5	11.33	70.2	104.6	36.2	188.2	117.8	53.6	35.8	104.75
	18:00~19:00	11	11.75	84.6	105.2	27.2	610.5	156.5	105.25	78.75	18.2
Ambulatory movements (counts)	time	Mouse 41	Mouse 42	Mouse 43	Mouse 44	Mouse 45	Mouse 46	Mouse 47	Mouse 48
GIRK2AgRP-KO	07:00~08:00	65.83	51	626	359	237.75	5.5	321.25	547.8
	08:00~09:00	8.25	6.2	179.8	29.2	49.2	7.2	29.4	200.6
	09:00~10:00	21.92	73	96	135.25	70.6	79.2	65	229.75
	10:00~11:00	16.42	244.5	33.2	97.6	15.25	95.25	33	63.4
	11:00~12:00	155.67	13.6	246.4	321.6	163.8	103	124.2	350.2
	12:00~13:00	7.25	19.75	173.5	24.5	77.4	70.25	141	87
	13:00~14:00	12.92	220.2	108	215.6	27	85.2	15.2	51.6
	14:00~15:00	25.58	16	67.25	33.75	45.8	30.8	42.8	16.25
	15:00~16:00	17.83	34	32.4	11	33	23.5	22.5	99
	16:00~17:00	7.83	3.6	51	33	27	37.6	24.2	17.4
	17:00~18:00	19.33	9.25	55.75	15.5	57.6	55.75	71	116
	18:00~19:00	15.08	5.2	72.2	98.8	16.75	32	58	46.2

## Sheet: Fig 7I
Rearing (counts)	time	Mouse 31	Mouse 32	Mouse 33	Mouse 34	Mouse 35	Mouse 36	Mouse 37	Mouse 38	Mouse 39	Mouse 40
GIRK2WT	07:00~08:00	10	3.5	306.6	65	24.6	163.2	120.6	90.2	130.5	145
	08:00~09:00	12.13	10	12.6	22.5	19.25	132	14	69.25	0	40.2
	09:00~10:00	22.5	6.17	23.75	38	24	243	110.8	76	1.6	5.5
	10:00~11:00	39	1.83	21.8	1.8	5.2	91.4	0	4.75	27.5	13.4
	11:00~12:00	79.38	32.25	119.25	69	36	93.5	182.5	77.6	67.2	91.6
	12:00~13:00	2.38	5.83	93	43	5.4	83.4	19.8	113.2	35.75	47.75
	13:00~14:00	3.13	1.75	11.8	2	10.5	6.25	10.25	11	4.6	24.2
	14:00~15:00	3.88	20.17	5	6	4.8	90.6	2.2	33.6	7.4	15.25
	15:00~16:00	0	2.17	3	6	0.4	59.4	58.6	97.75	2.75	18.4
	16:00~17:00	0	2.25	3.75	20.5	3.75	23.5	36.5	3.6	4.2	4
	17:00~18:00	17.13	0.25	5.2	19.4	3.2	18.2	29	7.8	6.6	18.5
	18:00~19:00	0	0.42	15.2	20.4	0	79.5	44	24.75	30	3
Rearing (counts)	time	Mouse 41	Mouse 42	Mouse 43	Mouse 44	Mouse 45	Mouse 46	Mouse 47	Mouse 48
GIRK2AgRP-KO	07:00~08:00	24	12.5	223.5	62.6	24.5	0.25	172.5	179.2
	08:00~09:00	0.25	0.6	29	0	11.4	0	5	77.4
	09:00~10:00	1.58	32.6	6.75	25.75	25.4	30.6	10.25	92.75
	10:00~11:00	4.67	68.5	0	8.4	0	21.25	2	41.6
	11:00~12:00	51.25	0	51.4	80.6	55	38.8	36.2	133.2
	12:00~13:00	0	1.5	47.5	0.75	9.8	12	26.5	7
	13:00~14:00	2.67	85.8	12.2	46.6	3.75	3.8	3	8.2
	14:00~15:00	6.58	1.2	4.25	4.25	10.8	1.6	8.2	0.5
	15:00~16:00	3.08	8.25	0	0.2	5.75	1.25	2	9
	16:00~17:00	0.17	0	2.8	2.8	1	1.2	3.6	1.4
	17:00~18:00	3	1	5.5	1.25	7.2	3.75	6	10
	18:00~19:00	2.92	0	6.8	19.4	0	4.4	3.2	4.6

## Sheet: S10 Fig
time after i.p. injections (hr)	food intake (g), GIRK2WT								food intake (g), GIRK2AgRP-KO
	saline				ghrelin				saline				ghrelin
	Mouse 35	Mouse 36	Mouse 37	Mouse 38	Mouse 35	Mouse 36	Mouse 37	Mouse 38	Mouse 45	Mouse 46	Mouse 47	Mouse 48	Mouse 45	Mouse 46	Mouse 47	Mouse 48
0	0	0	0	0	0	0	0	0	0	0	0	0	0	0	0	0
0.5	0	0	0	0	0.1	0.3	0.2	0.1	0	0	0	0	0.1	0	0.1	0.2
1	0	0	0	0	0.2	0.3	0.2	0.1	0	0	0	0	0.1	0	0.1	0.4
2	0	0	0	0	0.3	0.3	0.2	0.1	0	0	0	0	0.2	0.2	0.2	0.4
4	0.1	0	0	0	0.4	0.3	0.5	0.5	0	0	0.3	0.1	0.2	0.4	0.4	0.8
