# Supplementary material for: GIRK2 potassium channels expressed by the AgRP neurons decrease adiposity and body weight in mice
Source: PLoS Biol. 2023 Aug 18;21(8):e3002252. doi: 10.1371/journal.pbio.3002252 (PMC10468093; doi:10.1371/journal.pbio.3002252)
Supplement: S8 Data — Numbers represent individual numerical data for changes of membrane potential and reversal potential in Table 1. (XLSX) [file pbio.3002252.s018.xlsx]

## Sheet: Table 1
	NPYG2WT		NPYG2KO
baclofen concentration	Change of membrane potential (mV)	reversal potential (mV)	Change of membrane potential (mV)	reversal potential (mV)
1 µM	-3.86	-77.4	-13.16	-112.7
	-15.91	-87.2	-10.57	-133.3
	-21.4	-100.5	-13.22	-57.5
	-12.57	-76.4	-22.3	-118.6
	-13.78	-107.9	-4.47	-88.5
	-29.34	-120.8	-14.98	-88
	-17.316	-93.8
10 µM	-11.23	-111.9	-15.71	-103
	-11.4	-103.2	-25.11	-102
	-25.24	-94	-26.94	-87
	-26.46	-104.9	-28.42	-90.8
	-10.08	-91.4	-25.1	-94.8
	-15.44	-97.4	-21.87	-89.8
	-5.38	-139.4	-12.02	-93
	-13.18	-137.9	-11.99	-93.6
	-18.21	-82.4
	-12.96	-87.5
	-12.42	-90.7
	-6.69	-110.5
30 µM	-15.97	-104.3	-9.36	-64.1
	-8.48	-77.9	-27.1	-79.5
	-12.73	-103.1	-31.93	-92.9
	-26.13	-90.6	-24.03	-88.1
	-26	-83.9	-15.73	-77.5
	-21.37	-111.5	-23.92	-87.9
	-25.25	-98.6	-35.59	-88.6
	-25.19	-84.7	-10.55	-69.4
	-26.31	-84.8	-9.03	-99.5
	-12.03	-120.3
	-9.71	-134.7
	-19.36	-100.3
100 µM	-15.24	-95.5	-8.87	-72.1
	-20.33	-87	-34.28	-78.5
	-8.7	-103.6	-36.69	-90.2
	-14.01	-87.1	-17.77	-90.4
	-14.41	-85.1	-33.26	-92.4
	-31.34	-89.7	-28.5	-97.1
	-24.53	-115.2	-25.36	-91.1
	-24.12	-89.9	-35.34	-111.4
	-27.16	-110.6	-20.43	-85
	-15.84	-72.9
	-8.49	-78.9
	-30.85	-90.7
	-27.09	-98.2
	-18.43	-93.6
